# Supplementary material for: The landscape of human genes involved in the immune response to parasitic worms
Source: BMC Evol Biol. 2010 Aug 31;10:264. doi: 10.1186/1471-2148-10-264 (PMC2940816; doi:10.1186/1471-2148-10-264)
Supplement: Additional file 1 — Table S1. Populations in the HGDP-CEPH panel and helminth diversity estimates. [file 1471-2148-10-264-S1.XLS]

## Sheet: Sheet1
Table S1. Populations in the HGDP-CEPH panel and helminth diversity estimates
POPULATION	COUNTRY	SAMPLE SIZE (number of individuals)	HELMINTH DIVERSITY	HELMINTH DIVERSITY (counting species/genera that are not transmitted in all countries and that are common in at least one country)
Bantu_N.E.	Kenya	11	37	9
Bantu_S.E.	South_Africa	8	34	7
Biaka_Pygmies	Central_African_Republic	23	36	8
Mandenka	Senegal	22	32	7
Mbuti_Pygmies	Democratic_Republic_of_Congo	13	36	9
San	Namibia	5	28	4
Yoruba	Nigeria	21	38	8
Colombians	Colombia	7	37	8
Karitianot available	Brazil	14	46	12
Maya	Mexico	21	37	7
Pima	Mexico	14	37	7
Surui	Brazil	8	46	12
Balochi	Pakistan	24	28	3
Brahui	Pakistan	25	28	3
Burusho	Pakistan	25	28	3
Hazara	Pakistan	22	28	3
Kalash	Pakistan	23	28	3
Makrani	Pakistan	25	28	3
Pathan	Pakistan	23	28	3
Sindhi	Pakistan	24	28	3
Uygur	China	10	46	14
Cambodians	Cambodia	10	37	11
Dai	China	10	46	14
Daur	China	9	46	14
Han	China	44	46	14
Hezhen	China	9	46	14
Japanese	Japan	29	47	15
Lahu	China	8	46	14
Miaozu	China	10	46	14
Mongola	China	10	46	14
not availablexi	China	8	46	14
Oroqen	China	9	46	14
She	China	10	46	14
Tu	China	10	46	14
Tujia	China	10	46	14
Xibo	China	9	46	14
Yakut	Russia	25	40	7
Yizu	China	10	46	14
Adygei	Russia	17	40	7
French	France	28	31	3
French_Basque	France	24	31	3
North_Italian	Italy	13	31	4
Orcadian	Orkney_Islands	15	28	3
Russian	Russia	25	40	7
Sardinian	Italy	28	31	4
Tuscan	Italy	8	31	4
Bedouin	Israel	46	29	3
Druze	Israel	42	29	3
Mozabite	Algeria	29	27	2
Palestinian	Israel	46	29	3
not availableN_Melanesian	Papua_New_Guinea	11	28	4
Papuan	Papua_New_Guinea	17	28	4
