# Supplementary material for: The landscape of human genes involved in the immune response to parasitic worms
Source: BMC Evol Biol. 2010 Aug 31;10:264. doi: 10.1186/1471-2148-10-264 (PMC2940816; doi:10.1186/1471-2148-10-264)
Supplement: Additional file 2 — Table S2. Genes in the ImmPort list that display at least one SNP significantly associated with helminth diversity. For each gene the SNP showing the strongest correlation is reported. SNPs are ranked according to the value of τ. [file 1471-2148-10-264-S2.XLS]

## Sheet: Sheet1
Table S2.
Genes in the ImmPort list that display at least one SNP significantly associated with helminth diversity. For each gene the SNP showing the strongest correlation is reported. SNPs are ranked according to the value of tau.
Gene	SNP	τ
ITGAM	rs1143683	0.670936
MAP4K5	rs11844437	0.659165
UNC5C	rs7441708	0.656917
LAMA2	rs10499146	0.656393
ZAK	rs16861323	0.655433
CD226	rs17208112	0.654299
BMPR1B	rs12501965	0.653411
EXOC4	rs10428917	0.653257
CTNND2	rs11738796	0.651578
RIMS1	rs2815738	0.650695
BCL11A	rs2058703	0.640406
ITGAX	rs11574637	0.63967
TGFBR3	rs6604053	0.633378
CTNNA3	rs4746603	0.632583
FAM19A4	rs17047968	0.632572
SIGLEC5	rs17740650	0.63194
SEMA6A	rs10077439	0.630234
CDH13	rs464557	0.629626
LTB4DH	rs10980952	0.62919
COTL1	rs7188531	0.626625
SCARB1	rs7137923	0.625965
ITGAV	rs1448427	0.624445
FLJ23834	rs375981	0.624191
PRLR	rs4235652	0.619075
DGKB	rs16878220	0.618352
COL24A1	rs17400787	0.61745
LRP1B	rs996361	0.616722
NELL1	rs1914250	0.615054
KIR2DL3	rs17207376	0.614455
KIR3DP1	rs17207376	0.614455
EBF2	rs1485749	0.613156
FAF1	rs17383851	0.613062
TNFRSF11A	rs4524034	0.612324
IL4	rs2243268	0.609691
DLC1	rs3816747	0.609322
CNTNAP2	rs11771882	0.608616
CUTL1	rs10243429	0.608431
IL19	rs12044804	0.608275
FARP1	rs17565003	0.607622
ARTS-1	rs28096	0.607474
TNIK	rs7633882	0.607307
CD2AP	rs6458573	0.606822
C1QTNF7	rs4371616	0.606798
SNAP25	rs6077693	0.606313
HABP2	rs11575663	0.605865
SULF1	rs2099800	0.605669
POSTN	rs2025405	0.605669
FAT	rs7663350	0.604782
BRE	rs13409819	0.604685
NPHP4	rs2062784	0.604287
LPP	rs6763591	0.603887
CSF1R	rs17652007	0.602749
SLIT2	rs9993087	0.602354
HIPK2	rs10266114	0.602208
PXDN	rs2241452	0.602035
TAL1	rs11211481	0.602028
USH2A	rs2365631	0.601772
CRTAC1	rs17442369	0.601731
TARBP1	rs270504	0.601363
RICTOR	rs9292730	0.600888
LEPR	rs11208677	0.600598
HNT	rs1550976	0.600029
IL1RAPL1	rs10521946	0.598829
DOCK1	rs7899059	0.598457
OXSR1	rs1384006	0.598031
CNTN5	rs7106196	0.597731
SCD5	rs6419260	0.596668
HTATIP2	rs10741833	0.596138
NRXN1	rs6749209	0.595707
CADPS	rs1398096	0.594718
CLTCL1	rs2239390	0.594619
CAMK2D	rs7697831	0.59353
YWHAQ	rs7608161	0.592907
CD86	rs2715276	0.592791
FLI1	rs1623169	0.592005
CTNNA2	rs4852549	0.591801
PTK2B	rs7000615	0.591593
NEIL2	rs8191634	0.591222
ADAM17	rs10495562	0.589431
CSF2RB	rs6000488	0.589152
DSCAM	rs2989341	0.588421
DNM3	rs2057302	0.588421
RIN2	rs6046488	0.58826
LSAMP	rs10511354	0.587769
ITGAL	rs17790434	0.586063
PDGFD	rs665328	0.58585
ALK	rs1358516	0.585848
MGST3	rs4147602	0.585373
GDF10	rs11598444	0.585186
CASP3	rs2019978	0.58483
NTF3	rs7974186	0.584539
DOCK4	rs3757646	0.584433
BCL2L14	rs2448053	0.583464
DEFB125	rs6086616	0.582763
IGSF1	rs1128617	0.582259
TNFSF11	rs2200287	0.581925
FYN	rs2881039	0.581372
HIVEP2	rs7762008	0.581037
TCF7L2	rs11196236	0.581037
UMOD	rs4506906	0.580871
EDA	rs5936487	0.580484
CTSH	rs894785	0.579953
CDH8	rs1436377	0.579693
IL2RB	rs228975	0.579438
CBARA1	rs7077100	0.579247
VIL2	rs3102971	0.579094
GHR	rs7728337	0.578613
CNTNAP5	rs6541961	0.578239
FREM1	rs10810273	0.578169
PLA2G4B	rs1197703	0.578066
PCDH15	rs2488825	0.577909
BST1	rs4538475	0.577868
PSMA6	rs10141237	0.577819
CLSTN2	rs10935386	0.577601
DAPK1	rs868265	0.577147
IL17RD	rs12487790	0.576769
ITGA9	rs2555240	0.57664
KIAA0319L	rs11264164	0.576222
SYK	rs290237	0.576166
C3	rs237554	0.575855
CNTN6	rs10510168	0.575841
IFT122	rs2285351	0.575783
CD274	rs10975123	0.575191
EDIL3	rs4354014	0.575159
NRCAM	rs1269638	0.573892
CDH11	rs3785315	0.573005
NCAM1	rs10891509	0.572509
NR3C1	rs10515521	0.572475
LOXL2	rs6999447	0.571993
ADAMTS5	rs229089	0.571825
TIAM1	rs2833374	0.571485
ITGB8	rs2158250	0.571359
CD36	rs2944398	0.571125
EDAR	rs260607	0.570908
AGTR1	rs718858	0.570765
CNTN4	rs9872038	0.570575
VLDLR	rs11793899	0.570407
PLA2G4A	rs2223309	0.570328
CIITA	rs4781011	0.570111
CDH23	rs2394840	0.569964
TOX	rs2914087	0.569953
ITGA8	rs7077361	0.569457
MAPK13	rs2071864	0.568631
LRP2	rs2239591	0.568415
PAX3	rs1367410	0.568078
NEGR1	rs12123319	0.568015
RPS6KA2	rs1927432	0.56787
SEMA5A	rs17309469	0.567354
HIP1	rs1167829	0.56639
IL10	rs1554286	0.56638
ADAM15	rs11264305	0.565718
ERCC3	rs1011019	0.565573
PPIC	rs451195	0.565399
MYOM3	rs6700245	0.564847
DNM2	rs12459943	0.564628
RELN	rs17133142	0.564274
UNC13C	rs11071063	0.564167
LAMA3	rs17187332	0.563935
CDH15	rs729201	0.563509
CCBP2	rs4396867	0.56333
NEK11	rs2674614	0.563239
CPLX2	rs4242187	0.562506
MEIS1	rs2049019	0.56243
BCL11B	rs1257428	0.562215
CAMK2A	rs1432833	0.56213
STK38L	rs922274	0.561501
RELA	rs11227247	0.561214
PRKG1	rs17540215	0.561027
FAM19A1	rs6549127	0.560956
PFKP	rs9423477	0.560401
PLEKHH2	rs7592384	0.560336
TNFAIP8	rs1035376	0.56015
ROBO1	rs7622444	0.559559
CD28	rs3769684	0.559422
ITGBL1	rs7998783	0.559079
PACSIN2	rs2018340	0.559079
SPAM1	rs12706565	0.55888
LIMS1	rs826588	0.558756
DOCK2	rs264839	0.558751
ZBP1	rs6025653	0.558087
NRP1	rs1888689	0.558087
TYRO3	rs2246444	0.557465
COL5A3	rs889125	0.557378
DSC3	rs190681	0.556219
TCBA1	rs11759576	0.55591
DOCK3	rs12487468	0.555458
OPCML	rs12805206	0.555055
CASP4	rs1944900	0.554704
SLC4A1	rs2072081	0.554298
STEAP2	rs11563929	0.554117
ADRA1B	rs7718362	0.554107
PPFIBP1	rs10771354	0.553924
SEMA3A	rs6976211	0.553686
BTBD9	rs11757985	0.553612
DCC	rs7231796	0.553548
DGKI	rs10267736	0.553486
HIVEP3	rs16828475	0.5531
DSPP	rs3750025	0.552933
IGF1R	rs2684807	0.552795
CBFA2T3	rs9932459	0.552653
BMP6	rs267205	0.55201
PODXL	rs7807320	0.551624
COL5A1	rs4842139	0.551388
RIMS2	rs2441863	0.550373
NCOA6	rs6060048	0.55035
XKR4	rs1119277	0.550251
ADAM22	rs1637490	0.549567
TACR1	rs3771823	0.549522
NLGN1	rs7649709	0.549513
RAPGEF4	rs13410779	0.549297
HDAC9	rs6972607	0.549094
CDH4	rs2427088	0.548474
SORT1	rs11102972	0.548272
PDGFRB	rs246391	0.548267
PRKCE	rs753572	0.547849
ADAM9	rs6995969	0.547661
TNFRSF10D	rs3924519	0.54764
IFT57	rs720022	0.547444
LY75	rs2292387	0.547433
IL1B	rs1143634	0.547175
LY86	rs3804479	0.54705
GMDS	rs12197376	0.546392
ACF	rs10994720	0.546284
RHBG	rs6668857	0.545555
MAGI1	rs1534087	0.544932
DPT	rs11590043	0.544381
THBS2	rs9283850	0.544301
IL17RE	rs455863	0.543887
DGKE	rs6503772	0.543685
PXN	rs4767886	0.542213
APP	rs2829973	0.541608
SSPN	rs12423059	0.54056
GNE	rs10758352	0.540138
CTNND1	rs541245	0.539944
IFNG	rs2069718	0.539522
MKL1	rs2072856	0.539491
YWHAG	rs6465098	0.539112
LILRA6	rs17239607	0.539099
LILRB3	rs17239607	0.539099
IL1F10	rs6761276	0.538471
PLA2G2D	rs12045689	0.538253
IFT74	rs7035447	0.538222
HSPG2	rs6698486	0.537652
NID1	rs749167	0.536982
ADAM10	rs12437552	0.536804
SOCS2	rs3782415	0.535137
