# Supplementary material for: The landscape of human genes involved in the immune response to parasitic worms
Source: BMC Evol Biol. 2010 Aug 31;10:264. doi: 10.1186/1471-2148-10-264 (PMC2940816; doi:10.1186/1471-2148-10-264)
Supplement: Additional file 3 — Table S3. SNPs significantly associated with helminth diversity. The table reports all SNPs that withstood Bonferroni correction at the genome-wide level (with alpha = 0.5) and displayed a tau percentile rank higher than the 95th among MAF-matched SNPs, as described in the main text. SNPs are ranked according to the value of τ. If the SNP is located within a genic region (or in the 500 upstream nucleotides) the gene symbol is reported. Alternatively, the gene closest to the SNP and its distance (in bp) are indicated. [file 1471-2148-10-264-S3.XLS]

## Sheet: Sheet1
Table S3. SNPs significantly associated with helminth diversity. The table reports all SNPs that withstood Bonferroni correction at the genome-wide level (with alpha=0.5) and displayed a tau percentile rank higher than the 95th among MAF-matched SNPs, as described in the main text. SNPs are ranked according to the value of τ. If the SNP is located within a genic region (or in the 500 upstream nuc…
SNP	Gene	Closest gene	Distance (bp)	τ	Gene annotation	eQTL
rs6989916		CSMD1	14833	0.701683373486249
rs11614925	NAP1L1	PHLDA1	35490	0.70031627694128	intron
rs2082529		PHLDA1	1923	0.699743669490848
rs1369977		PDHA2	45648	0.696696837081697
rs4684083				0.690457969770923
rs1369976		PDHA2	44682	0.68767862093739
rs10014145	SLC39A8	BANK1	204608	0.684623749628006	intron
rs4682429		CD200R2	12582	0.684341576310813
rs7130880		PRMT3	14431	0.68207783796478
rs504508		KATNAL1	111767	0.681691911251715
rs12371626	GRIP1	HELB	84543	0.680245989485577	intron
rs1441443		PDZRN3	249138	0.677732347663422
rs236233		IRAK1BP1	452153	0.676934122967039
rs3807250	DPP6	PAXIP1	237974	0.676811000513463	intron
rs9681213				0.676756546553035
rs11702528		BTG3	52819	0.676320327320524
rs1516320				0.675965012100716
rs985122		ALDH8A1	307227	0.673501532377696
rs4692241				0.672547263661753		Montgomery et al. (2010)
rs10270302	GIMAP7	GIMAP8	36536	0.671879855287735	intron
rs7258075	RYR1	RASGRP4	42251	0.671720205400924	intron
rs424138	DPYSL2	DPYSL2	11240	0.671368289266189	unknown
rs9952350	ZFP161	EPB41L3	99404	0.671324359576175	intron	Stranger et al. (2007)
rs1143683	ITGAM	ITGAX	29620	0.670936326501093	missense
rs4713942	PNPLA1	BRPF3	26741	0.669661069853375	intron
rs1417330	ANK3	ANK3	128903	0.669523163081798	intron
rs2167062		DAZL	138667	0.668065960496205
rs17666399		PRICKLE2	1575	0.667870916048917
rs7551218		C1orf61	9334	0.666951604569502
rs1004888		RAD51AP2	224610	0.666763305567557
rs4791155		CCDC46	18622	0.665570072723492
rs13072188				0.664046049517405
rs4734805		LRP12	99415	0.662798418532211
rs12190051		ID4	9792	0.662462589886469
rs7630009	ITPR1	SUMF1	189155	0.662265421011904	intron
rs10793935	FLJ46082	BARHL1	66029	0.662164863847554	intron
rs285083		FARP1	17260	0.66215518260616
rs2926412		C4orf33	1405144	0.661876678986097
rs1143678	ITGAM	ITGAX	23503	0.661556153804638	missense
rs4128486		TTLL7	272622	0.661296500202826
rs643301	CTTN	SHANK2	34194	0.661251938806127	coding-synon
rs11117407		COX4I1	13704	0.661159297794552
rs9318876		SLITRK1	1355311	0.661078101923204
rs6496557	ABHD2	RLBP1	72321	0.660730534004649	intron
rs11122614		C1orf198	5420	0.660259160978015
rs2419663		HTR7	434295	0.660218934598474
rs16982098		ZNF645	279781	0.659383699642726
rs11844437	MAP4K5	SPG3A	42922	0.659164671861694	intron
rs1080085		AGPAT4	16928	0.658799835698841
rs503307	SLMO1	SPIRE1	28605	0.658738648907355	intron
rs183487		ARL6IP2	108582	0.658645722114638
rs7516317		TTLL7	308085	0.657506166255784
rs9546176		SLITRK1	1293408	0.6572090014192
rs1348812	SATB2	C2orf69	539603	0.657167393177006	intron
rs7441708	UNC5C	BMPR1B	220568	0.656917472120934	intron
rs2228068	RYR1	RASGRP4	64339	0.656877753489833	coding-synon
rs9376050		ALDH8A1	328391	0.65687186491158
rs498975		KATNAL1	111155	0.656834545837905
rs7069493		TCERG1L	258209	0.656564556419948
rs10499146	LAMA2	PTPRK	488298	0.656393208036082	intron
rs1237105		TSPAN15	31032	0.656168473456534
rs2347	POLR3E	EEF2K	19451	0.655961983458555	missense
rs1416545		RIMS1	9481	0.655515339286683
rs16861323	ZAK	RAPGEF4	136948	0.655432794965488	intron
rs3769164	ZAK	RAPGEF4	144663	0.655179095403065	intron
rs6435959		TNP1	175827	0.65499978951021
rs17208112	CD226	DOK6	48050	0.654299123492438	intron
rs10496161		CNRIP1	597	0.654022934509363
rs1561104	SEPT9	SEPT9	47373	0.653979151864603	intron,missense
rs2057368		GCH1	4714	0.653835746063308
rs12501965	BMPR1B	PDLIM5	116909	0.653411006725422	intron
rs10210524		TNP1	174127	0.653328871679826
rs10428917	EXOC4	LRGUK	197094	0.65325708120468	intron
rs11218814	STS-1	CRTAM	45026	0.65290494576972	intron
rs12715516		FAM116A	16385	0.652871332917702
rs734253		GPR143	1943	0.652754497012436
rs4756249		FJX1	10175	0.652617454454553
rs16828758	DIS3L2	ALPP	83907	0.652418226312336	intron
rs16914931	GABBR2	TBC1D2	74401	0.652260928866684	intron
rs228448		ALDH8A1	335219	0.652245361585095
rs10197539		RPL37A	48356	0.652023726010732
rs3762793		RETNLB	5600	0.651907583413799
rs11738796	CTNND2	DAP	848255	0.651577708006926	intron
rs746039	ITPR1	BHLHB2	226185	0.651538649460286	intron
rs10965391		DMRTA1	126765	0.651231302690069
rs1516336				0.651063761901143
rs757153	ZNF804B	MGC26647	405628	0.6510378267561	intron
rs2815738	RIMS1	KCNQ5	229392	0.650694780636116	coding-synon,frameshift
rs1982676		DIAPH2	87569	0.650594746087213
rs17718117		EXDL1	13239	0.650527691529333
rs9310502		DAZL	82263	0.650234241393156
rs7656870				0.649508069289762
rs6446407		CRMP1	19325	0.648810966226794
rs784235		TCF4	167284	0.648155402557911
rs17088419		AGTPBP1	250529	0.647912500621821
rs1662121	DYM	SMAD7	96769	0.647728688648326	intron
rs16861266	ZAK	RAPGEF4	39535	0.647611520205467	intron
rs4734806		LRP12	99512	0.64746375075126
rs1124275		GTF2H5	8749	0.64736666794196
rs4334271		C15orf52	3289	0.646434933132692
rs4849086		SLC20A1	9407	0.646339540057486
rs2929484	NRG1	NRG1	539673	0.646286187742557	intron
rs9961807	FLJ45743	TXNL1	450148	0.646122457757525	unknown
rs16967929		EFNB2	482715	0.646109265727705
rs7182660	INOC1	CHAC1	89559	0.646109265727705	intron
rs10512907	TOPBP1	CDV3	48029	0.645769166505527	intron
rs11130605		FLNB	4957	0.64574206247863
rs2144219		SGK1	321101	0.645672259157519
rs7822651	KCNB2	TERF1	114871	0.645410907955328	intron
rs2377423		PCSK5	2886	0.64541022810433
rs2967203	SMG1	ARL6IP1	54437	0.645164896546369	intron
rs6543636		SRD5A2	127856	0.645163663168903
rs2187639		TMPRSS13	17926	0.645105678104557
rs10765970		PARVA	60439	0.64506927522432
rs1525720	WBSCR17	CALN1	128706	0.644905984040557	intron
rs17055028		PPP2R2A	104757	0.644258593287007
rs3820253	AJAP1	C1orf174	878035	0.644234774221443	intron
rs1983944		AGTPBP1	243995	0.64418365659211
rs6927607		SOX4	87441	0.643988836142536
rs10117511		MLLT3	43757	0.643854771019691
rs16934609		MBL2	99616	0.64371311106335
rs17100953	NRG3	GHITM	1277868	0.643372861268984	intron
rs7970787	CHST11	TXNRD1	179967	0.64321776824208	intron
rs7948297	LRRC4C	LRRC4C	961697	0.643217758344542	unknown
rs12641989	RGS12	HGFAC	23885	0.642922045359206	intron
rs17068548	SYNPR	SYNPR	17786	0.642243609414484	unknown
rs6100488		PHACTR3	65435	0.642104259404308
rs801145	COBL	GRB10	431889	0.64203141873886	intron
rs1898885		C15orf52	4454	0.64203141873886
rs714644		PLCL1	10680	0.64190598584987		Dimas et al. (2009)
rs7029807	PTPRD			0.641644223942785	intron
rs11706413	TOPBP1	CDV3	15552	0.641444531269675	intron
rs10501259	LRRC4C	LRRC4C	970784	0.641390435167427	unknown
rs4329144		HACE1	819395	0.641365055176709
rs970965		CUGBP2	366385	0.64045210904674
rs2058703	BCL11A	BCL11A	5102	0.640405908876651	untranslated-3
rs1534151		IGFBP3	23774	0.640404073902186
rs989996		CTTNBP2	128691	0.640368124907931
rs9857697	UTS2D	OSTN	23474	0.64002226346167	intron
rs10084280	SPAST	DPY30	33140	0.639942668915646	intron
rs786264		ZEB2	375224	0.639864350922139
rs10508412		CUGBP2	374182	0.63967624583009
rs11574637	ITGAX	ITGAM	24661	0.639670386058172	intron
rs6777179		ADAMTS9	112521	0.639616009687671
rs222133	C16orf45	MPV17L	41479	0.639541872821722	intron
rs850429		EFHA2	7275	0.639536477992466
rs29915		C5orf36	128881	0.639471826664988
rs4918317		CYP26A1	45643	0.639399440376735
rs10066628		ISCA1L	343664	0.639388821750654
rs13238022	ZNF804B	MGC26647	490101	0.639060798101709	intron
rs13151077	KIAA0746	SLC34A2	114318	0.639032096915999	intron
rs10509075		IPMK	582311	0.638981501168909
rs17356664		EXOC3L2	3302	0.638974414411816
rs379977		SGK1	165851	0.638776879755875
rs4833607		MYOZ2	3714	0.638649450401754
rs17522769		RPS24	139998	0.638638109555972
rs7322742		EFNB2	409282	0.638443336866878
rs4756899		USH1C	1483	0.638169536295031
rs2424460		FOXA2	174796	0.63814955913088
rs13198653		PRL	77869	0.638095792526279
rs9576847	LHFP	COG6	111238	0.638087124504745	intron
rs2364922				0.63778330791719
rs163221	CHST9	AQP4	64277	0.637662979144667	intron
rs1316826	KIAA0427	SMAD7	98066	0.637571980144425	intron
rs11652405		CA10	561288	0.637220072054787
rs17060063	AKAP7	EPB41L2	86454	0.6370651898408	intron
rs1534150		IGFBP3	24419	0.637046778626159
rs7793788	ZNF804B	MGC26647	458389	0.636782525886789	intron
rs1409396	PIP5K2A	SPAG6	172493	0.636699685019902	intron
rs351291		KIF4B	49850	0.636693148957318
rs17062322	EYA4	RPS12	489534	0.636248916136912	intron
rs12021648	SYT2	JARID1B	64614	0.636158416578702	intron
rs1013812	NXPH1	ICA1	420503	0.635753648373323	intron
rs7066714		SPANXN3	200579	0.635617498580978
rs2184331		NPFFR1	7150	0.635596364888469
rs9587337	LOC728215	ARGLU1	710785	0.635404537289354	intron
rs278466		CNTN3	92837	0.635192004351907
rs1227966		TSPAN15	29545	0.635162340010766
rs4923345	SLC6A5	NELL1	67151	0.635162340010766	intron
rs10897193		FTH1	11137	0.635028591705142
rs1764646	ATP8A2	NUPL1	121684	0.634987228873569	intron
rs12170325	NM_207477	PPARA	43628	0.634858562249764	unknown
rs13224661	ZNF804B	MGC26647	444553	0.634828560827048	intron
rs4561250	C12orf63	NEDD1	201070	0.634812829409935	intron
rs7954859		DYRK2	24378	0.634740726585063
rs6483704		PRMT3	30886	0.634698974956759
rs1374957		PHACTR3	90648	0.634599413533258
rs1352797	KCNIP4	C4orf28	111407	0.634400539451456	intron
rs10026817		FSTL5	136103	0.634387206781987
rs1353681	TLL1	CPE	603773	0.63411331663042	untranslated-3
rs17535387		SYT6	16887	0.634105520899962
rs10199511	SLC30A6	SPAST	26301	0.634024930826238	intron
rs17316177		KCNS3	11291	0.633870613584711
rs10208147		POU3F3	912845	0.633817610901322
rs7820421		SAMD12	9424	0.633719073601559
rs10830107		NPS	43537	0.633716845696352
rs731036		ZNF280B	117071	0.633701006499348
rs2824438		BTG3	59335	0.633626333697733
rs10519163		SLC24A5	35655	0.633580763487831
rs11135836		NEFL	30760	0.633567833240908		Montgomery et al. (2010)
rs6510042		USP29	18309	0.633520446445718
rs7624034				0.633469207240262
rs2319100		COL22A1	332762	0.633457591987977
rs17009195	NHEDC1	CISD2	23028	0.633447619514997	intron
rs6604053	TGFBR3	BRDT	170361	0.633377983414588	intron
rs564467		FJX1	43781	0.633272672480849
rs6705173	SLC8A1	THUMPD2	635322	0.633124093361067	intron
rs10804687		CHST2	35415	0.633012951602693
rs13379247	SLC8A3	SMOC1	22680	0.633001812423225	intron
rs10961291		NFIB	205284	0.632982260939038
rs17754467		ADCK1	222229	0.632846355523692
rs4746603	CTNNA3	LRRTM3	312694	0.632583490982539	intron
rs17047968	FAM19A4	FAM19A1	202115	0.632572347321383	intron
rs4544358	FAM129C	PGLS	10662	0.632551760181158	intron
rs29913		C5orf36	132867	0.632543511768659
rs231735		CTLA4	38632	0.632531755826878
rs7193268	ITGAM	ITGAX	25511	0.63242100173688	intron
rs4310042		SOX4	95480	0.632420732785521
rs2170450	KCNB2	TERF1	101388	0.632420732785521	intron
rs12597900		CNTNAP4	146299	0.632180039824268
rs7693800		EPHA5	282987	0.632055807012299
rs3853397		FTMT	529957	0.632051925721709
rs12299292	ANKS1B	FAM71C	32761	0.631964524451202	intron
rs17740650	SIGLEC5	SIGLEC14	15317	0.631939621469948	coding-synon
rs10094357		TRPS1	638828	0.63193940617808
rs1364132		CNTNAP4	136987	0.631459606496413
rs233827	SLC39A8	BANK1	205852	0.631107026448248	intron
rs17644631		BCL11A	1097565	0.631070007044572
rs17020510		RPS6KC1	74753	0.631041690728163
rs10201692		POU3F3	819549	0.630991805464073
rs13414002		POU3F3	816616	0.630991805464073
rs11807661		CNN3	8464	0.630966434895085
rs7212176		KCNJ2	649155	0.630867198574702
rs7328889		KCTD12	51467	0.630514216267419
rs7122681	LRRC4C	LRRC4C	495405	0.630374811291106	unknown
rs7031702		ELAVL2	463955	0.63035214074123
rs10077439	SEMA6A	COMMD10	252451	0.630234200599553	intron
rs1982571		SYNPO2	37079	0.630232356926344
rs9342910	RIMS1	KCNQ5	634810	0.630166354078697	intron
rs1015657		KCNJ2	702304	0.629921046094669
rs284180	TGFBR3	BRDT	187079	0.629902417944543	intron
rs464557	CDH13	HSBP1	13139	0.629626139238144	intron
rs11584966		ACBD3	8499	0.629615603521497
rs715759		CUGBP2	383260	0.629567487734202
rs613575		ZFP161	9696	0.629561442404122
rs10980952	LTB4DH	ZNF483	5917	0.629189988310784	intron
rs7181032		GRINL1A	4954	0.629155752468053
rs2033739	FLNB	DNASE1L3	114534	0.628598727276025	intron
rs1377066		RPL34	170627	0.628392699820903
rs7942454		ALX4	126670	0.62837925516677
rs17011461		TMTC2	703560	0.628322419023949
rs3825694	AHSA1	THSD3	6150	0.62832177013446	intron
rs12186290	ODZ3			0.628311550321427	intron
rs878456		KLF3	134032	0.628254588300768
rs12071347		DMRTA2	44068	0.628189278470288
rs4754829		KIAA1377	12284	0.628139369968043
rs8119844		SNAP25	4798	0.628069380885486
rs6536693		NAF1	212288	0.628024711981024
rs420791	RCL1	AK3	80225	0.627973110672064	intron
rs2072373	NCAPD2	GAPDH	11768	0.627899759289873	intron
rs2121473	UBE2F SCLY	SCLY	45986	0.62772647680356	intron
rs3001421		PLD4	9423	0.62753808407035
rs308903	RNF103	VPS24	52888	0.627429645308887	intron
rs13234192		RPA3	37441	0.627421359403817
rs1345851		CNTNAP4	148126	0.627421359403817
rs8054651		SALL1	72914	0.627346606267199
rs2219078	SULT1C3	SULT1C2	29896	0.627305187537807	missense
rs385437	ODF2L	CLCA2	67537	0.627274566456405	coding-synon
rs374522		SGK1	152380	0.627201123692984
rs10500339	A2BP1	A2BP1	1078394	0.627109749728007	intron
rs1908169		MAD2L1	45174	0.627065895067709
rs9572727		DACH1	70010	0.627023291636552
rs2333990	KIAA1303	CHMP6	180715	0.627023291636552	intron
rs877004		CD200R2	7242	0.62694405133975
rs10040697		GLRX	15310	0.62694405133975
rs17221495	CTNND2	DAP	835945	0.626722822089196	intron
rs7188531	COTL1	KLHL36	62134	0.626624676442079	intron
rs6937974	EYA4	RPS12	501745	0.626594186393695	intron
rs12439646		NDNL2	141983	0.626565725981579
rs1520936		NDNL2	142976	0.626565725981579
rs13251577		LRP12	112570	0.626518904676556
rs1110344				0.626490929088137
rs7466603	ROR2	ROR2	1685	0.626285233099265	unknown
rs7761311	EPB41L2	AKAP7	155352	0.626232030845544	unknown
rs17259853				0.626122968781769
rs4890568	SLC14A2	SLC14A1	72493	0.626058590547633	intron
rs7137923	SCARB1	UBC	89343	0.625965289943887	intron
rs9581392	ATP8A2	NUPL1	221112	0.625798461674198	intron
rs7217174	KIAA1303	CHMP6	171987	0.6257037627589	intron
rs9317972		DACH1	602106	0.625520870651222
rs17069	SCLY	ESPNL	8859	0.625519294247057	intron
rs11858998		MAF	6722	0.625460270808916
rs9754850				0.62541101455819
rs225475		TMEM132B	318979	0.62528590598928
rs9656509		KIAA1549	31905	0.625242199108537
rs7199848	CDH13	HSBP1	411543	0.62516765780071	intron
rs336030	FAM82A	CYP1B1	27749	0.625159783475164	intron
rs716361		HECTD2	44018	0.625104694968637
rs11196301	NRG3	GHITM	1264337	0.6250069953237	intron
rs1994592	FAM19A4	C3orf64	199882	0.624828537409827	intron
rs3109218		ATP11B	271701	0.62473543024665
rs12153753		H2AFY	5493	0.624583661729483
rs1394509	TMEM64	NECAB1	52627	0.624572661991758	unknown
rs12691834	NAP5	LYPD1	522970	0.624566833514099	intron
rs2824640	CHODL	CHODL	122056	0.624566833514099	unknown
rs1448427	ITGAV	FAM171B	32116	0.624445315706727	intron
rs9973511	ARHGAP15	GTDC1	449440	0.624394043424061	intron
rs6462272		NEUROD6	36010	0.624388204142345
rs7928546	LDLRAD3	COMMD9	190947	0.624215193613012	intron
rs375981	FLJ23834	SYPL1	100795	0.624190598311098	intron
rs9605907		PRODH	17643	0.624093497460117
rs824506		OSR1	172004	0.624040846476008
rs12150965		CACNG8	1895	0.623939043271141
rs876101		RTDR1	37222	0.623939043271141
rs6003472		RTDR1	31766	0.623939043271141
rs4650724		PLA2G4A	281205	0.623735186598634
rs301164	COX4NB	COX4I1	19315	0.623735186598634	intron
rs7765218	C6orf174	KIAA0408	22170	0.62373043817905	intron
rs4791139	CCDC46	AXIN2	106254	0.623613671252952	intron
rs10790226		TMPRSS13	6822	0.623609823092003
rs10093480		PLEKHF2	24984	0.623574668677445
rs10485350		SGK1	190826	0.623418175887553
rs337098		CEP120	111062	0.623393680163877
rs1918751	UTRN	STX11	395953	0.62337669093991	intron
rs871688		EFHD1	8794	0.623255214919064
rs16962555		CCDC46	2269	0.623139980587369
rs17762839	OTUD7A	OTUD7A	101583	0.622903539683169	unknown
rs9876491	PHLDB2	ABHD10	13979	0.6227864176803	intron
rs373542		SLC23A2	29298	0.622716887346642
rs10512971		PELO	222336	0.622685118508148
rs7795962		IGFBP3	59914	0.622671577097374
rs11977942	SDK1	SDK1	534211	0.622655320055488	intron
rs130486		TBC1D22A	373801	0.62257536788246
rs10774217		C12orf5	6746	0.622544605821959
rs12292638		TEAD1	70741	0.622544412313822
rs7534822	ACTL8	ARHGEF10L	62629	0.622421986022113	intron
rs9789627	BCL11A	PAPOLG	293634	0.62241840710232	intron
rs374204		DTWD2	38788	0.622308017996465
rs9324486	C8ORFK32	COL22A1	240978	0.62195532324373	intron
rs786229		ZEB2	411537	0.621939190386813
rs786251		ZEB2	421173	0.621939190386813
rs4531377	PTPRE	PTPRE	56028	0.621773376911269	intron
rs4680713		RBMS3	300008	0.621768606730377
rs4353658	DPP10	DPP10	306266	0.62170324714375	intron
rs4954023	NAP5	LYPD1	377362	0.62170324714375	intron
rs4497093		GRIA3	335109	0.62170324714375
rs7332793	GPC6	GPC5	634185	0.621588757125163	intron
rs4358739	EMID2	MYLC2PL	133797	0.621549106223566	intron
rs9298642		TACC1	6483	0.621532093633204
rs9572724		DACH1	78793	0.621465498732592
rs7094771		PTEN	77762	0.621352186704748
rs7824918	MMP16	WDR21C	240513	0.621257261829525	intron
rs7658517				0.621240245852239
rs17423477		CDH8	389272	0.62117789054692
rs2553034		TNP1	372272	0.621115886187854
rs1409837		FYN	984	0.621042733410569
rs258953		NR2F1	770910	0.62099205158533
rs7652331	FYCO1	CCR9	18085	0.620982794282739	untranslated-3	Montgomery et al. (2010)
rs10979347		ACTL7B	441395	0.620879855061646
rs775859		NLRP7	1280	0.620862028318389
rs17058202	SCARA5	PBK	71667	0.620770753053592	intron
rs6661218		MATN1	474182	0.620755528228212
rs7959178	SLC6A15	TSPAN19	113586	0.620727086680758	intron
rs1930713		TLR4	253946	0.620502046270362
rs17402279		PNMA2	35500	0.620498311503063
rs6995033	PKHD1L1	EBAG9	36732	0.620401690605984	intron	Stranger et al. (2007)
rs6985346		PNMA2	35355	0.620315224420237
rs8047573		SALL1	346549	0.620208466031852
rs9934555		SMG1	7689	0.620158505207362
rs16945930	ABCC11	LONP2	43883	0.620155607432442	missense
rs2123186	SLC6A15	TSPAN19	122871	0.620113351728446	intron
rs17710985		AQP1	4943	0.62010758740197
rs1460613		KCTD8	344114	0.620092358529431
rs673767		HRASLS2	3363	0.620034630835246
rs10521205	KIAA0672	ELAC2	26559	0.619867580884018	intron
rs710417		PLXNA2	160535	0.619797545665679
rs9903654	CCDC46	AXIN2	104829	0.619797545665679	intron
rs11687816		CMPK2	118299	0.619577671941895
rs3773812	ATP2C1	ASTE1	27228	0.61952382105046	intron
rs10764214	PLXDC2	NEBL	563823	0.619436396062021	intron
rs9321263	EPB41L2	AKAP7	167547	0.619324958829396	unknown
rs6914003	LAMA2	ARHGAP18	182417	0.619299961396878	intron
rs6444530		UTS2D	2925	0.61921529780947
rs13020891		RAD51AP2	240252	0.619199744135117
rs1446340		ARNT2	2714	0.619078103340861
rs4235652	PRLR	AGXT2	161340	0.619075056156971	intron
rs10485525	C20orf133	KIF16B	863202	0.619020748079288	intron
rs9530488		LMO7	38153	0.618991290971617
rs449095		SLC39A8	69083	0.618838180289812
rs13263724		LRP12	168362	0.618796705787448
rs4303337	GPC6	GPC5	636915	0.618727252846063	intron
rs760798		ID4	36942	0.618726031084044
rs2532098		FGFBP1	2468	0.618704194026734
rs10513966	DOK6	CD226	300911	0.618601576121236	intron
rs1896121		MED13L	275163	0.618579717690168
rs6133511	HAO1	TXNDC13	87897	0.618578401344622	intron
rs7137478		SLC6A15	4048	0.618464124457169
rs7808945		SEMA3D	61597	0.61838530017468
rs16878220	DGKB	ETV1	561982	0.618351804484217	intron
rs3780297	GNAQ	GNA14	79379	0.618244991959123	intron
rs969923	VGCNL1	ITGBL1	296594	0.618244991959123	intron
rs1568657	BTBD1	C15orf40	45821	0.618239597241779	intron
rs4806877	ZNF555	ZNF554	9824	0.618239597241779	intron
rs11204215		GDF2	2302	0.618237367661661
rs1881182		TMEM182	327551	0.618148205041943
rs4548893		ITGAX	2015	0.618051388938701
rs2050673		SPRR4	19429	0.61802053959105
rs10487384		LSM8	118792	0.61802053959105
rs1343416		RAB11FIP2	31074	0.617981164098057
rs9291499				0.61791365819038
rs9291501				0.61791365819038
rs11591110		AMY1A	907361	0.6178619706488
rs1473691	LOC389432	STXBP5	157909	0.617838253931447	intron
rs2279105	KIAA1754L	NCAPH	7726	0.617785506101055	missense
rs1494951		CPEB2	112926	0.617780152243243
rs17025114		RBMS3	216597	0.617745201859011
rs9287705	DDEF2	ITGB1BP1	192559	0.617586902486271	intron
rs3733545	SLC34A2	KIAA0746	70652	0.617530742129362	untranslated-3
rs4436472		IPMK	782776	0.617530742129362
rs4828603	PNMA5	PNMA3	11454	0.617530742129362	unknown
rs7525585		FOXD3	202261	0.617493154467622
rs1048909	MUM1	NDUFS7	26386	0.6174619074245	intron
rs17400787	COL24A1	ZNHIT6	52251	0.61744995520721	intron
rs538592		SESN3	136901	0.61742261264041
rs17167313	EXOC4	LRGUK	255034	0.617416206500142	intron
rs17167317	EXOC4	LRGUK	251788	0.617416206500142	intron
rs10204645		PLCL1	28220	0.6173526279321
rs6641437	AFF2	FMR1NB	552460	0.6173526279321	intron
rs7796936	DGKB	ETV1	561882	0.617294998374969	intron
rs884718	PROM1	FGFBP2	66620	0.617278058759432	intron
rs4903712		ADCK1	215299	0.617257828086362
rs16914943	GABBR2	TBC1D2	76438	0.617210745891922	intron
rs16864331		KCNE4	43470	0.617134998588042
rs10256029	WBSCR17	CALN1	76465	0.616994085127242	intron
rs7706477		CCDC69	3181	0.616938871990804
rs1343009	FRMD4A	PRPF18	159720	0.616772220577674	intron
rs996361	LRP1B	NXPH2	1995851	0.616721572276372	intron
rs7612293		SPATA12	1453	0.616696241126485
rs1429264	COTL1	KLHL36	58646	0.616638572286925	intron
rs11136938		MCPH1	508509	0.616589383743459
rs16992173		CENTD1	119858	0.616488614141057
rs225132		ERRFI1	9144	0.616484279860134
rs10119703		C9orf123	303292	0.616460815944733
rs6498053		GSG1L	90715	0.616460815944733
rs16824774		SPHKAP	195435	0.61638091427375
rs9579518		KATNAL1	170358	0.616379578232357
rs4940996	ATP8B1	NARS	89087	0.616324833019589	intron
rs12139134		DTL	81895	0.616301867456486
rs12882884	MAP4K5	SPG3A	10881	0.61622566017957	intron
rs12663605	UTRN	STX11	197452	0.616075779210492	intron
rs10088160		KCNV1	42633	0.615954410702468
rs1288796	DYM	SMAD7	119766	0.615861740123607	intron
rs6673182	RYR2	ZP4	465103	0.615526140867212	intron
rs3805008	ITPR1	BHLHB2	215810	0.61549762331119	intron
rs12673454	COBL	GRB10	453984	0.615418717443985	intron
rs8001148	KL	STARD13	65941	0.615400743704556	intron
rs2580823		NPPC	15360	0.615391795957405
rs9522015		ANKRD10	41410	0.615301717047019		Montgomery et al. (2010)
rs9288627		CCL20	23456	0.615202143456322
rs3217795	CCND2	C12orf5	44294	0.61519990331712	intron
rs1914250	NELL1	SLC6A5	370850	0.61505390467903	intron
rs1494621		ISCA1L	374779	0.614992440455839
rs9530487		LMO7	37145	0.614973519208199
rs4385264	GRIA1	FAM114A2	317529	0.614959313256786	intron
rs1585698		PELO	222862	0.614946128633099
rs12577389	SLC35F2	SLN	90636	0.614920478627282	intron
rs10739719	GALNT12	ANKS6	50505	0.614771982563064	intron
rs1046165	C12orf5	FGF23	15231	0.614662484066534	untranslated-3
rs7730506		RANBP3L	10194	0.614611281654914
rs11134061		ADAMTS16	495800	0.614601975127077
rs10027655		NPY2R	73819	0.614601425511513
rs4550214	GALNTL4	USP47	327340	0.61458707052852	intron
rs3923566		IL1F9	29434	0.614462212338544
rs17207376	KIR2DL3 KIR3DP1	KIR3DL3	69	0.614455126014257	near-gene-3,near-gene-5
rs1822468		CNRIP1	6654	0.614412552716026
rs1388193		GPC5	1283270	0.614261907382281
rs10180461	ARHGAP15	GTDC1	440547	0.614230518352799	intron
rs12490122		ADAMTS9	93387	0.614192738117852
rs3135489		SPANXN3	220439	0.614146285075042
rs9572709		DACH1	130459	0.6141110967241
rs42434		NEDD1	696854	0.614086399464509
rs6578087	NIBP	CHRAC1	262135	0.614062302665821	intron
rs10846078	SLC2A14	SLC2A3	49894	0.614062302665821	intron
rs6430071		ZEB2	364793	0.613966908300343
rs2453756		KIF4B	9725	0.613855980698927
rs17077300		DSEL	85978	0.613841966202145
rs17666009	PRICKLE2	PSMD6	196212	0.613610546701114	intron
rs1067359	C2orf34	PREPL	75108	0.61359265647653	intron
rs6466618		CFTR	15301	0.613560213081254
rs17742502	UROC1	ZXDC	21511	0.613559831867585	intron
rs10864910	PSD4	PAX8	38351	0.613522720126544	intron
rs1238741	METAP1	ADH5	8817	0.613522720126544	untranslated-3
rs11754917	RIMS1	KCNQ5	574215	0.613495109642937	intron
rs4548730	GPC6	GPC5	640416	0.613358237114975	intron
rs7576871	CENTG2	GBX2	245540	0.613335131646262	intron
rs10793449		ZNF485	5094	0.61329028112592
rs16866866	MBOAT2	KIDINS220	153301	0.613277513700057	intron
rs17624829	EML4	COX7A2L	145320	0.613257506080722	intron
rs9877763		RBMS3	306480	0.613257506080722
rs9389972		NMBR	32116	0.613256468155657
rs7148489		C14orf147	194160	0.613201476264144
rs1485749	EBF2	PPP2R2A	273723	0.613156429496517	intron
rs9873910	KALRN	KALRN	72320	0.613100418072326	intron
rs899860		ARHGAP18	55105	0.613066925922141
rs17383851	FAF1	DMRTA2	206177	0.613062395382188	intron	Montgomery et al. (2010)
rs2981117	KCNB2	TERF1	94047	0.613023068920503	intron
rs2981124	KCNB2	TERF1	93638	0.613023068920503	intron
rs4007406	KCNB2	TERF1	93321	0.613023068920503	intron
rs315943		IL1RN	2745	0.612965584169912
rs11989290	FLJ20366	EBAG9	53273	0.61296116670868	intron
rs12415782	NRG3	GHITM	1294802	0.61296116670868	intron
rs1922444		TMTC2	710890	0.612890203290912
rs2180820		NOVA1	204422	0.612890203290912
rs861424	DNAH3	TMEM159	91218	0.612860830197468	coding-synon
rs1398946		TIGD2	19847	0.612814960927976
rs7097169		SH2D4B	459069	0.612813940500502
rs2244503		ADAMTS9	272506	0.612672407971435
rs7614336		ADAMTS9	91161	0.61265658780566
rs6797848		ZMAT3	55485	0.61259961134439
rs2995915	TBC1D1	PGM2	46949	0.612399296776981	intron
rs17695110		SH2D4B	215323	0.612363769329357
rs1005968		ABLIM1	19020	0.612340462242096
rs12186803	KIF3A	IL4	21701	0.612324466905613	intron
rs933353	DNAH11	CDCA7L	161412	0.612324466905613	intron
rs4931434		OVOS2	1172	0.612324466905613		Dimas et al. (2009)
rs4524034	TNFRSF11A	KIAA1468	53653	0.612324466905613	intron
rs16858186	MYO3B	UBR3	264449	0.612239523075142	intron
rs1789597	FLJ45743	TXNL1	417797	0.612221390537019	unknown
rs703191		SGK1	149493	0.612128199492085
rs9985515	KIAA0746	SLC34A2	109709	0.612095884008927	intron
rs11905991		C20orf103	3739	0.612027570825308
rs9600601		LMO7	68551	0.612009054480965
rs11932915				0.611955692099685
rs17677757	MGA	MAPKBP1	51218	0.611940232593127	intron
rs13073391	FLNB	DNASE1L3	117049	0.611892901309456	intron
rs702740		SCN3B	72845	0.611888746443859
rs1461225	GRIA1	FAM114A2	188539	0.611823041427694	intron
rs10945038		BAI3	737887	0.611701863831605
rs7134777	RIC8B	C12orf23	67081	0.611700688967483	untranslated-3
rs4707250		BAI3	638500	0.61169090516674
rs256871		CCNI2	3181	0.611492504314708
rs10233708	WBSCR17	CALN1	68357	0.611479948092083	intron
rs2123694		SULT1C3	6145	0.611455721363314
rs426899	HSD17B4	TNFAIP8	100741	0.611455721363314	intron
rs2698054		KIAA1853	229670	0.611425334153186
rs7665055		QDPR	128568	0.611423117822689
rs10280828	TPK1	NOBOX	63230	0.611412753255559	intron
rs6751050		MEMO1	99812	0.611394762122158
rs11587909	FAF1	DMRTA2	161658	0.611384250871279	intron
rs7761468	RIMS1	KCNQ5	597787	0.61137664670656	intron
rs10886094		EMX2	18247	0.611357245363653
rs11927890	CPNE4	ACPP	34128	0.611241485641089	unknown
rs1343008	FRMD4A	PRPF18	159416	0.611231708876442	intron
rs10857173				0.611222474846583
rs17447768		PRR16	389256	0.611150350854297
rs961169	SCARB1	UBC	113992	0.611094967315367	intron
rs11624409		TCL1A	139707	0.611030356383952
rs8059973	DBNDD1	DBNDD1	3005	0.611028725329282	intron
rs2270293	ALS2CR7	ALS2	94865	0.611017487594357	intron
rs11709154	GRIP2	SLC6A6	52066	0.610989495049727	intron
rs12069683		SIPA1L2	49923	0.610961091547988
rs614367		CCND1	127108	0.610961091547988
rs5920440		SPANXN1	99951	0.610959370053175
rs7258875				0.61089251154859
rs10422812		LILRB4	27145	0.610855895392055
rs6728302	DIS3L2	ALPP	189386	0.610854734106342	intron
rs12598669		FOXF1	166567	0.610756781464805
rs11718627		TTC14	28880	0.610678344172369
rs12818044	B4GALNT3	NINJ2	50535	0.610612678930727	intron
rs9566456	LHFP	COG6	112122	0.610556086179604	intron
rs7943388				0.610496968078205
rs997120	SYN3	TIMP3	88265	0.610453430136429	intron
rs2037837		TRIM61	339498	0.610451251686784
rs783390	AIM1	RTN4IP1	42613	0.610388610624418	intron
rs747742	TTYH2	TTYH2	15012	0.610366045139066	intron
rs7935587	PRMT3	HTATIP2	96659	0.610355007313173	intron
rs4793348		SOX9	666102	0.610352532120261
rs12341720		NFIB	222794	0.610309484083942
rs13285750		ZNF462	522386	0.61029215090576
rs2841231	KIAA0284	PLD4	50543	0.610197393730194	intron
rs2040432		PREP	201560	0.610060232922502
rs7673769				0.610032173430573
rs7350098		NEFL	37975	0.609949378623806		Montgomery et al. (2010)
rs10183636		CHRNA1	26706	0.609944955676977
rs229403		NCAM2	379945	0.60993940895828
rs11916013		TTC14	119972	0.609896503161729
rs2052078		KCNJ2	245063	0.609896503161729
rs11078103	KIAA0672	ELAC2	25458	0.609890294506205	intron
rs13258612		DPYSL2	8569	0.609888242481653
rs8061978		LOC283902	12652	0.609871498285946
rs17124674		FOXD3	194302	0.60974107615735
rs1556488		ASH1L	8336	0.609691421806804
rs2243268	IL4	KIF3A	14359	0.609691421806804	intron
rs1359847		NFIB	181868	0.609596538681467
rs1443432		FOXE1	32341	0.609557624799103
rs6945188		ANKMY2	57521	0.609540487271347
rs12035677		SIPA1L2	6756	0.609516724899263
rs4400059	UGT2B11	UGT2B28	78365	0.609469208491091	intron
rs17062356	EYA4	RPS12	509453	0.609469208491091	intron
rs7215745	ACCN1	ACCN1	82416	0.60945955588406	intron
rs3734662	BACH2	GJA10	45267	0.609418556772608	intron
rs6933379		PREP	200769	0.609322402293793
rs3816747	DLC1	DLC1	365993	0.609322402293793	missense
rs953470		NEK6	35866	0.609322402293793
rs1318812	VGCNL1	ITGBL1	301504	0.609311179158769	intron
rs4958676	GRIA1	FAM114A2	218987	0.609205456227448	intron
rs856108		PYHIN1	5219	0.609189587555669
rs6997009	TMEM64	TMEM64	52116	0.609113777242564	unknown
rs2245960		TLR4	277604	0.609113777242564
rs11924641		ADAMTS9	275593	0.609084181912295
rs9931349	WWOX	WWOX	617937	0.609062312038412	intron
rs9531370		SLITRK1	1271156	0.609049857722257
rs281380		FLJ36070	1784	0.608996616541995
rs4890648	RNF165	C18orf25	136999	0.60885851002838	intron
rs13126261		ZNF827	46615	0.60879230585046
rs456044	RCL1	AK3	110434	0.608777426066368	intron
rs11869764		KCNJ2	572976	0.608745032569417
rs7349812		CCDC69	4285	0.608687645137094
rs17269978		FOXB1	76539	0.608665154723463
rs277269		COG6	279173	0.60862696086236
rs11771882	CNTNAP2			0.608615707678851	intron
rs250503		MARCH11	57489	0.608583736831824
rs1353452		ITM2A	225025	0.608583736831824
rs13438327		LOC4951	1275	0.608542008417694
rs9962706		CDH7	105290	0.608498617979353
rs813038	MGC46496	RAP1GDS1	285464	0.608488855915826	intron
rs9310433		WNT7A	27282	0.608434472426166
rs10243429	CUTL1	SH2B2	139591	0.608431057727705	intron	Montgomery et al. (2010)
rs786222		ZEB2	467614	0.608427243993567
rs7327377		SLITRK5	320995	0.608424539564375
rs775700	CLK4	COL23A1	17443	0.608419558560255	intron
rs11133826		MARCH11	49695	0.60835123109771
rs17712357		ZNF254	47448	0.608309298383029
rs4832094	FLJ37357	SUCLG1	121897	0.608286264759239	intron
rs12044804	IL19	IL19	13688	0.608274777549392	intron
rs17048680		PCDH18	1074645	0.608269424084292
rs2423361	PLCB1	TXNDC13	502193	0.608194701907304	intron
rs12355683		ZWINT	500978	0.608193610673842
rs12072037		MFSD2	603	0.60803315205687
rs1044983	ANKMY2	BZW2	45458	0.608025598249955	untranslated-3
rs12447346		TERF2IP	283565	0.608025598249955
rs7548955		EFNA1	18050	0.607981370109289
rs521135	RASGRF2	MSH3	115540	0.607933895204802	intron
rs6944542	FLJ16237	MEOX2	77530	0.607901283310514	intron
rs9358435		SOX4	96042	0.607887017957925
rs11804292		PALMD	18665	0.607793591801628
rs7875364		GALNT12	14663	0.607790702685821
rs134703		SEZ6L	65062	0.607748916891039
rs17565003	FARP1	FARP1	29910	0.607622332101724	intron
rs2683305		SH2D4A	66635	0.607614947815597
rs4300734		CCDC68	120231	0.607611298899784
rs744067	OCEL1	NR2F6	2746	0.607608999641093	untranslated-3
rs10739423	C9orf91	ATP6V1G1	23071	0.607567854726187	intron
rs11595346		GDF2	3339	0.607562765630093
rs12072371		SIPA1L2	51545	0.607535783025703
rs10792641		FAM181B	44848	0.607535783025703
rs28096	CAST ARTS-1	ERAP1	943	0.607474167869475	intron,untranslated-3
rs735620		DTWD2	114509	0.607401628923587
rs2241032	GAS8	C16orf3	13210	0.607337527720634	intron,near-gene-5
rs7633882	TNIK	PLD1	192008	0.607306949075216	intron
rs17769531	NBEA	DCLK1	116177	0.607267230232048	intron
rs2364970	PITPNC1	PSMD12	122634	0.60716938015719	intron
rs11005804		IPMK	738242	0.607151445694339
rs1017022		CCDC46	36298	0.607102248289337
rs4824513		FUNDC1	112267	0.607102248289337
rs2690859		NEUROD6	111459	0.60705315373576
rs8081781		HS3ST3B1	195022	0.607046288537926
rs1460698	FLJ37357	SUCLG1	82472	0.607012365424324	intron
rs560290		SPANXN1	105416	0.606956358207164
rs1565105		FAT	455099	0.60694926562773
rs2190798				0.606922513149565
rs12066915		C1orf127	12805	0.606914096950255
rs2097892		PTPN12	44584	0.606914096950255
rs881499		AQP1	10933	0.606831121141914
rs6458573	CD2AP	GPR111	105004	0.606821763159892	intron
rs1485781	CD2AP	GPR111	61559	0.606821763159892	intron
rs13114936		NPY2R	67025	0.606812917088584
rs4371616	C1QTNF7	CC2D2A	94752	0.606797877697387	intron
rs10155614	GRIA1	FAM114A2	222533	0.606673215460795	intron
rs1049380	ITPR2	SSPN	103675	0.606590636980052	untranslated-3
rs10165495		SCN7A	56829	0.606572003246638
rs834771		LUZP6	186192	0.606554964894155
rs2249104		MYOD1	2545	0.606554964894155
rs12910328	TRPM1	MTMR10	88169	0.60653033794304	intron
rs9387091		RFPL4B	286850	0.606500728769282
rs10248556	CALN1	WBSCR17	107216	0.606500728769282	intron
rs13395807		SPHKAP	251197	0.606450626781896
rs16859897		CCDC80	2623	0.606444600540387
rs17584461	RNF10	POP5	12611	0.60640497464959	intron
rs12029975		TOMM20	222555	0.606368920299502
rs6817498		TRIML1	761253	0.606313119468153
rs6077693	SNAP25	ANKRD5	169510	0.606313119468153	intron
rs347220	CNTNAP2	TPK1	1790041	0.606311091619978	intron
rs11788150		NFIB	256281	0.606309509105032
rs9961019	RAB31	TXNDC2	52091	0.606270601373872	intron
rs13410964		IL1F10	9856	0.606219289513596
rs7201851	RBBP6	RBBP6	18675	0.606219289513596	intron
rs9555012		SLC10A2	858113	0.606217784139702
rs11968442		QRSL1	81379	0.606187220095015
rs12083555		TAL1	7957	0.60607927700947
rs10766424		KCNQ1	15388	0.60607927700947
rs7032627		TUSC1	66114	0.60604676352987
rs2452920	SLC39A11	SSTR2	211256	0.606040735734757	intron
rs6937541		FARS2	106904	0.605973137833612
rs743741	SYN3	TIMP3	80692	0.605939740993595	intron
rs7025588		EGFL7	43296	0.605915208381358
rs3886465		CDH13	43576	0.605901507345889
rs4973083		SPHKAP	186776	0.605898839792062
rs16925531		FSHB	85416	0.605898839792062
rs16874026		WDR21C	27072	0.605895374831729
rs7719067		GALNT10	32053	0.605892402410343
rs12115073		ZMAT4	82763	0.605864548183325
rs11575663	HABP2	NRAP	22479	0.605864548183325	intron
rs2692476		ETV1	384891	0.605861160171237
rs12313799		MED13L	280539	0.60583292276646
rs17284864		ARID5B	64474	0.605783665291498
rs17455303	FARP1	FARP1	30820	0.605775455712357	intron
rs7571816	DIS3L2	ALPP	166283	0.605757408083101	intron
rs3861809	RNF165	C18orf25	161065	0.605757408083101	intron
rs9536234	KL	STARD13	69492	0.605717903291148	intron
rs17106001	GUCY1A2	CWF19L2	600585	0.605694185586368	intron
rs2407894		CDH8	63668	0.605683279339222
rs2099800	SULF1	SULF1	23466	0.605668766178378	intron
rs2025405	POSTN	TRPC4	40271	0.605668766178378	intron
rs6700838		TAL1	4584	0.60566211385106
rs4895247		PRR16	79559	0.605628899255535
rs201603		SCO1	11668	0.605616444351659
rs7534452		ID3	54730	0.605575145468851
rs1993120	ADAM18	ADAM2	78641	0.605526862914681	intron
rs10223190	STK10	UBTD2	57269	0.605492316900109	intron
rs9483012	LAMA2	ARHGAP18	219716	0.605475952375322	intron
rs5919798		SPANXN1	110242	0.605447608142772
rs9454376		BAI3	724161	0.605386439286276
rs1113572		LRRC3B	118215	0.605385425291431
rs9450874		SPACA1	16754	0.60530783833694
rs11258351		SEPHS1	27204	0.605296580775562
rs10886193	RAB11FIP2	C10orf84	290180	0.605290552963824	intron
rs13388627		SULT1C3	2059	0.605154670403959
rs10791388				0.605103962040501
rs888862		KCTD15	72047	0.605103962040501
rs784232		TCF4	171621	0.60509739085708
rs4897268		PTPRK	159533	0.605057345267646
rs6959675	FLJ21062	STEAP2	16137	0.605046183971222	intron
rs343473		RANBP6	59318	0.605019487288769
rs9403564	UTRN	STX11	345141	0.60492417918615	intron
rs733217		MITF	67964	0.604872254598714
rs9373415	UTRN	STX11	367472	0.604836803587473	intron
rs473270	C13orf16	ARHGEF7	20184	0.604824406916273	intron
rs7663350	FAT	MTNR1A	85261	0.604782261921423	intron
rs13409819	BRE	RBKS	180076	0.604685354581723	intron
rs6824783		KIT	121132	0.604668927917099
rs10256011		TAS2R40	16100	0.604626803866075
rs17808695		TXNRD1	9152	0.604563088421004
rs7333886	CLYBL	ZIC5	98558	0.604563088421004	intron
rs4338048		SEMA3D	321994	0.604560901655809
rs4827915		DIAPH2	354039	0.604535172357701
rs2636968	HSD17B4	TNFAIP8	107774	0.604463985753863	intron
rs7681288		CPEB2	24749	0.604437418858436
rs7995765	FGF14	FGF14	260422	0.604293806933415	intron
rs2062784	NPHP4	KCNAB2	86250	0.604286999162203	intron
rs2593961	MORC1	GUCA1C	31349	0.604234282539886	intron
rs3934253		PCSK5	88807	0.6041996202475
rs1701827		GPR85	312634	0.604178726083322
rs2862712	FLJ45743	TXNL1	417751	0.604164824132993	unknown
rs9878659		CNTN4	234172	0.604036795683522
rs17047754	GRM7	LMCD1	865376	0.604036795683522	intron
rs6713132	UBE2F SCLY	SCLY	35094	0.604036522946171	intron
rs1404511		SHFM1	12640	0.604004840996569
rs1476847	RAB31	TXNDC2	51123	0.604004840996569	intron
rs7742164	NMBR	VTA1	69158	0.603986699981486	intron
rs1947516	MGC46496	RAP1GDS1	529926	0.603948079491186	intron
rs12964216		DSEL	527549	0.603932688659369
rs926004		ODAM	8981	0.6039042899072
rs4671136	FLJ16124	SPRED2	209585	0.603898954931196	unknown
rs17679422		TLE3	91582	0.603895336618306
rs6763591	LPP	TPRG1	433791	0.603887034629231	intron
rs10831870		TEAD1	72097	0.603861039357832
rs6716767	EML4	COX7A2L	18387	0.603849129310651	untranslated-3
rs751192	FAM49A	MYCN	655371	0.603805673886011	intron
rs12403311	GLIS1	DMRTB1	74705	0.603796440778921	intron
rs2098839	MRVI1	MRVI1	3139	0.603796440778921	intron
rs967035		ARID5B	57894	0.603639234799813
rs4871029	DEPDC6	DSCC1	91468	0.603635979611605	intron
rs9376669		NMBR	7362	0.60361384783096
rs2808658		APCS	55137	0.603612886278864		Montgomery et al. (2010)
rs17300024	GPC6	GPC5	393749	0.603612886278864	intron
rs4593503		MYC	69329	0.603574817187117
rs9323751				0.603570017262598
rs2722482	COMMD5	ZNF7	2072	0.603568738325886	unknown
rs6921064	LAMA2	ARHGAP18	487577	0.60354467978125	intron
rs1202585	C1orf198	TTC13	38774	0.603514133513922	intron
rs6627746		MAGEA1	43894	0.603487577648025
rs11580728		RD3	36500	0.603429542536182
rs7551463		PRMT6	830278	0.603428682255761
rs10496695	NAP5	LYPD1	299155	0.603381286139481	intron
rs10925013		NLRP3	2395	0.603364423590963
rs13137078		CENTD1	588293	0.603292944750455
rs6471801		CA8	441379	0.603240779390363
rs10149996				0.603182108842434
rs11741924	GRIA1	FAM114A2	248401	0.603172878405665	intron
rs4683620		RNF7	46186	0.603133182684965
rs2692479		ETV1	383432	0.603110073610524
rs2692482		ETV1	382737	0.603110073610524
rs741303		AOAH	38006	0.603028127579407
rs12347867	TRPM3	TRPM3	73195	0.603001679509573	intron
rs2065598		COL15A1	14149	0.602931759429109
rs6464540		GSTK1	5660	0.602923629770678
rs17143104		ABCB5	69004	0.6029201034193
rs5768608		FAM19A5	59292	0.602872732383299
rs615062		PIGN	19705	0.602806007891932
rs17652007	CSF1R	PDGFRB	33058	0.60274891144465	coding-synon
rs1976495	TMEM64	NECAB1	22536	0.602727471859202	unknown
rs1445267	GPC6	GPC5	640286	0.602654031270058	intron
rs1384868	UNC5C	BMPR1B	176604	0.602652979396866	intron
rs7195236	HS3ST4	ZKSCAN2	466065	0.602638456538335	unknown
rs17469966		ARHGAP18	29674	0.602608997330852
rs17137568	CALN1	WBSCR17	100497	0.60256972528771	intron
rs193847		FLJ23834	22767	0.60256972528771
rs17110905	ABCA4	GCLM	124098	0.602548371510854	intron
rs9588435		C13orf16	86383	0.602543256575398
rs11051928	BICD1	FGD4	182526	0.602487064791724	intron
rs8063871		SLC7A5	128	0.602487064791724
rs10876488		CALCOCO1	6769	0.602437591596531
rs12962133		MC4R	188081	0.602430495241612
rs1482024	KCNB2	TERF1	88854	0.602424492495299	intron
rs4240383		SNX2	106113	0.60240407902834
rs12956776		ZNF521	95375	0.602396479372262
rs9993087	SLIT2	C4orf28	379246	0.602353969957463	intron
rs7681153		PDHA2	47622	0.602311286111912
rs17097314		RAB11FIP2	52889	0.602310359761161
rs466547	RCL1	AK3	92807	0.602293438827817	intron
rs2229774	RARG	ITGB7	4545	0.602286142399854	missense
rs3936759		C18orf54	54027	0.602225464614309
rs10266114	HIPK2	CLEC2L	67414	0.602208030755394	unknown
rs2305935	NCAPH	ITPRIPL1	36168	0.602195215800983	missense	Stranger et al. (2007)
rs830239		HDX	126437	0.602137940699014
rs849320	JAZF1	LOC402644	110005	0.602081702933624	intron
rs11618636		MYO16	25104	0.602038850628797
rs2241452	PXDN	MYT1L	95396	0.602034788268281	intron
rs993865	CACNB2	CACNB2	9479	0.602034788268281	intron
rs11211481	TAL1	STIL	21643	0.602027846003134	intron
rs16973781		RBBP6	838	0.601964252082127
rs17642004	WWOX	WWOX	496531	0.601937142698097	intron
rs9314328		ADRA1A	6	0.601931599693746
rs12758112		PRDM2	322351	0.601905177305548
rs2715687	GUCA1C	MORC1	37663	0.601820484892091	missense
rs1471067	MGC46496	RAP1GDS1	511757	0.601820484892091	intron
rs4355649		C6orf195	130590	0.601820484892091
rs7296889		P2RX2	140746	0.601820484892091
rs10521898		MAGEA1	22793	0.601820484892091
rs17341369	TTLL9	PDRG1	33431	0.601800290577548	intron
rs2365631	USH2A	USH2A	270368	0.601772402795155	intron
rs17442369	CRTAC1	C10orf28	121068	0.601731314885066	intron
rs10497763				0.601674529109669
rs573466		FMR1	402716	0.601665947256782
rs11675046	LRP1B	NXPH2	1996449	0.601552366728859	intron
rs11596790		FER1L3	97520	0.601530418937948
rs11087628		ADRA1D	64179	0.601512693463109
rs7786464				0.601502221538668
rs2061244		HHLA2	42	0.601445532200477
rs9544064		LMO7	23598	0.601413261659229
rs3003134	MYT1	PCMTD2	72154	0.601399603936135	intron
rs270504	TARBP1	C1orf31	81795	0.601362776719331	intron
rs12076918		C1orf212	2626	0.601362304022558
rs6723083		CALCRL	140493	0.601362304022558		Montgomery et al. (2010)
rs9882221		CRBN	198498	0.601326395342275
rs17476727		KCNV1	120595	0.601309827363929
rs231804		CTLA4	23862	0.601280719881083
rs9828410		IGSF11	434345	0.601216104180609
rs5010184		C1GALT1	2277	0.601216104180609
rs2692796	SFMBT2	ITIH5	370250	0.601200765415624	intron
rs6585474		C10orf84	124911	0.60113832058917
rs254343		CDH13	5557	0.601138126187388
rs6959475	CUTL1	SH2B2	164116	0.601116372211458	intron	Montgomery et al. (2010)
rs9878349				0.601098790131665
rs17464857	TAF1A	MIA3	28734	0.601096835403222	intron
rs12676463	NRG1	NRG1	65554	0.601070357364764	intron
rs836237	SP100	SP100	25438	0.601052746140232	missense
rs898896	RTN4IP1	QRSL1	14290	0.601052746140232	intron
rs2639229		GBE1	413425	0.601051114128054
rs4277736		NPY1R	40421	0.601040799365968
rs3128254	ZNF485	ZNF239	33550	0.601040799365968	intron
rs17498164	CUTL1			0.601011085007099
rs9292730	RICTOR	FYB	42379	0.600888016700303	intron
rs6078811		SPTLC3	112844	0.600882241713515
rs980999		TLL1	298056	0.600877283996907
rs6024956		C20orf107	34427	0.600840722071812
rs12812451		TXNRD1	61584	0.60082612291188
rs6801274		GRM7	691286	0.600798463652356
rs1332226		ACO1	1561801	0.600780237645018
rs725565		ANKRD5	10686	0.600780237645018
rs299201	DTWD2	DMXL1	103602	0.600736717987262	intron
rs7206357		XYLT1	227606	0.600694960022756
rs12949395		KCNJ2	883773	0.600659505142482
rs3733623	ELOVL6	EGF	93099	0.60061134977024	intron
rs11208677	LEPR	LEPROT	150166	0.600597575498546	intron
rs7913119	PLXDC2	NEBL	774552	0.600465116907388	intron
rs8093379	KIAA0427	SMAD7	378472	0.600446364275714	intron
rs12199570		SGK1	194711	0.600440732531211
rs903733	FHOD3	C18orf10	191836	0.600404814002496	intron
rs10101364		LZTS1	522085	0.600396358128484
rs11002429		RPS24	126227	0.600386210727324
rs7177681	SPRED1	FAM98B	123620	0.600367515149325	intron
rs8047991		NKD1	85238	0.600291091340437
rs6826534		PITX2	650186	0.600260437565233
rs743742	SYN3	TIMP3	80487	0.60023553742398	intron
rs13124966		TACR3	10169	0.600234826544257
rs7617304		RARRES1	12826	0.600185923420141
rs17533781		SPRED2	15275	0.60009923561553
rs1374821	RETNLB	DZIP3	60815	0.600089288321933	untranslated-3
rs1550976	HNT	HNT	460641	0.60002916788315	intron
rs1448363	HNT	HNT	460521	0.60002916788315	intron
rs232320	CHST9	AQP4	54900	0.60002916788315	intron
rs11254993		SFMBT2	71070	0.600025172728792
rs886196		ALKBH3	60171	0.600023503270073
rs10091606		RALYL	567182	0.600006221068935
rs9931467		SALL1	150301	0.600001000815665
rs7062247		GRPR	25121	0.600001000815665
rs2880418		NPY2R	59901	0.599994794424667
rs8060368		IL21R	1308	0.599928159204992
rs935388		HAAO	146931	0.599924805804447
rs314565		SLITRK5	1566630	0.599924805804447
rs10503589	EFHA2	ZDHHC2	53489	0.599911623485835	intron
rs2820710	USH2A	KCTD3	101950	0.5998954015472	intron
rs965916		GOT2	993446	0.599890691503835
rs12683342		ZNF462	536529	0.599859501107564
rs6547508				0.599845028042047
rs17473162		C6orf191	12268	0.599792288979436
rs10475105		BASP1	132615	0.599779643963845
rs4452868	ROR2	SPTLC1	265769	0.599767728962619	intron
rs4419819	EBF2	PPP2R2A	303518	0.599713235949204	intron
rs13251382	KCNB2	TERF1	86319	0.599696480465709	intron
rs11772384	ABCA13	UPP1	248205	0.59964973512505	intron
rs1594827		RBMS3	204416	0.599629977662733
rs130843		TBC1D22A	248480	0.599596659900772
rs2315661		NAF1	366093	0.599556814106417
rs3950612	BCAT1	LOC196415	49800	0.59954837573628	intron
rs1274749		SLC10A2	664059	0.59954837573628
rs4299147	CDH13	MPHOSPH6	679509	0.59954837573628	intron
rs12187522		NR2F1	588710	0.599448304404847
rs12409611		PKN2	176449	0.599421884420872
rs2367121		KCNJ2	730880	0.59941590156871
rs12686474		ZNF462	520527	0.599400717483195
rs314531		SLITRK5	1590523	0.599390082942057
rs2262425	SCLY	ESPNL	24821	0.599311979452997	intron
rs9576750		RXFP2	55118	0.599288930250406
rs6444428		CLDN16	6560	0.599171720066057
rs4732493		SEMA3E	303320	0.599171720066057
rs16889965	ZMAT4	SFRP1	451759	0.599143586917014	intron
rs16835054		LELP1	1846	0.599099964930855
rs9633646	CACNB2	CACNB2	64691	0.599091576907496	intron
rs7107470	GALNTL4	USP47	313319	0.599091576907496	intron
rs1979611		RALYL	551852	0.598942984909768
rs7838409	PPP2R2A	BNIP3L	52985	0.598903969444916	intron
rs10222726		QDPR	145460	0.59890089105434
rs8105	TRAK2	ALS2CR12	20034	0.598866683595209	untranslated-3
rs9576310	POSTN	TRPC4	47532	0.598863568687284	intron
rs10521946	IL1RAPL1	WDR42B	771119	0.598828766317956	intron
rs1567477				0.598814622983842
rs4901704	C14orf101	OTX2	163438	0.598790698367538	intron
rs13097433	FAM19A4	FAM19A1	210981	0.598773088594995	intron
rs7083733	FAM107B	FRMD4A	208487	0.59872254365386	intron
rs37630	GTF2IRD1	CLIP2	60670	0.598704146833327	intron
rs7258011	SIPA1L3	ZNF573	174786	0.598665694532185	intron
rs4120910	GRIK2	ASCC3	994444	0.598652570356662	intron
rs2259814		CHCHD4	23920	0.598637925245626
rs11106958		NUDT4	74228	0.598602184836748
rs784257		TCF4	141339	0.598573163816683
rs1447023		AGTPBP1	167770	0.59855875134297
rs1374504		AGTPBP1	167226	0.59855875134297
rs323453		DAOA	683985	0.59855875134297
rs17135892	FBXL13	LRRC17	23854	0.598472843709093	intron
rs12963036		MC4R	152961	0.598437882951846
rs888315		ZNF254	30187	0.598284768046166
rs17206080		ZNF254	28351	0.598284768046166
rs6934122		PREP	146648	0.598258348010545
rs4877913		AGTPBP1	238789	0.598258348010545
rs12447331		CDH11	226914	0.598258348010545
rs10418480		AURKC	8139	0.598188583277181
rs676495		KATNAL1	113012	0.598181102860238
rs398718		RUNX1	464322	0.598181102860238
rs17019941		BTG1	115430	0.59811452492577
rs12202242		BAI3	609053	0.598092500098968
rs7664238		PCDH7	966525	0.598040395681563
rs1384006	OXSR1	SLC22A13	46260	0.59803065690886	intron
rs9971500	LRRC4C	LRRC4C	1029618	0.598024197808424	unknown
rs3827306		PRAME	2092	0.597959699173422
rs8098756		DLGAP1	310483	0.597954132219224
rs13237829	GTF2IRD1	CLIP2	54608	0.597880647291951	intron
rs4126012		SUDS3	209012	0.597880647291951
rs12885957		NPAS3	48260	0.597880647291951
rs12493471	LZTFL1	CCR9	7011	0.597838104505337	unknown
rs7915814		SH2D4B	241414	0.597829604399207
rs10798176		FASLG	39513	0.597828970163523
rs12574757	NELL1	ANO5	746653	0.597825002596116	intron
rs847783		MOCS1	151468	0.597822470979712
rs11764672		CCDC146	24670	0.597811041734228
rs9576576		RXFP2	113878	0.597811041734228
rs7661846				0.597803225580267
rs7937478	SHANK2	CTTN	110209	0.597731077601626	intron
rs7106196	CNTN5	TMEM133	1923809	0.597731077601626	intron
rs10952723	CNTNAP2			0.597727419743882	intron
rs4658879		DISC1	19985	0.597715711300046
rs6461033		ETV1	392633	0.597655092697041
rs721409		EMX2	33776	0.597652753002257
rs4791117	CCDC46	CCDC46	30026	0.597652753002257	intron
rs13418515	XDH	EHD3	121521	0.597651070798127	intron
rs17768997	LRRC36	KCTD19	30320	0.59759862720746	intron
rs17731594		LSAMP	647092	0.597556782397887
rs11674052		CNTNAP5	1039889	0.597550066966556
rs1420986		SALL1	200046	0.597550066966556
rs2659091		KLK5	28	0.597538319666233
rs211402		KIF5B	45579	0.597534678916662
rs17496667		TAPT1	124409	0.597501485479886
rs8112651		ZNF302	33057	0.597458788822067
rs293554		C20orf112	14472	0.597452800178437
rs815611		GALNT10	51528	0.597430218019137		Montgomery et al. (2010)
rs7563401	ANXA4	GMCL1	76624	0.597425119113595	unknown
rs7567400	ANXA4	GMCL1	75522	0.597425119113595	unknown
rs7229599		DSC3	784881	0.597382495163104
rs6778259		LOC152118	135790	0.59737989453201
rs1441200	SULF1	SULF1	21358	0.597349140269334	intron
rs17226465		PTPRB	7411	0.59732601936501
rs12028951	LEPR	LEPROT	154830	0.597274767335345	intron
rs2119102		FOXD2	360277	0.597265505379592
rs9516937		SLITRK5	294180	0.597241992886585
rs962369	BDNF	BDNF	11267	0.597197745130435	intron
rs12288623		CNTN5	79042	0.597155171996679
rs9593136		LMO7	19456	0.59712969141949
rs1268656	SYNE2	SYNE2	33212	0.597124559928766	intron
rs12247732		ZNF438	87523	0.597122485303759
rs242253		NT5M	10869	0.59708683597946
rs1241698		CPSF2	28467	0.597077543567684
rs1513156		LSAMP	902243	0.597048826427947
rs17423077		CDH8	369710	0.596988236480537
rs12483160		TMPRSS2	61265	0.596970630558567
rs6912881		PTPRK	11491	0.596916008983667
rs6828250		C4orf19	591720	0.596906394592283
rs17102608	GRIP1	HELB	178192	0.596888163598525	intron
rs12806059				0.596881772405736
rs9579393	SLC7A1	KIAA0774	28190	0.596881772405736	intron
rs6985116		CYP7B1	71671	0.59681920662429
rs569316	GLB1L3	GLB1L2	22811	0.596798563552651	intron
rs2070874	IL4	IL13	12909	0.596743774905094	untranslated-5
rs10490501	SPAG16	LOC402117	195970	0.596709298769444	intron
rs4142394	TOP1	PLCG1	29438	0.596696716399098	intron
rs2089053		MAD2L1	156942	0.596669305172083
rs6419260	SCD5	FLJ12993	121113	0.596668217057424	intron
rs12520258		FAM44B	53827	0.596668217057424
rs2958522	ZNF517	RPL8	7147	0.596668217057424	intron	Montgomery et al. (2010)
rs7673954		PDHA2	45988	0.596583999580016
rs2112507		KCTD15	45109	0.596517665446798
rs10819605		GPR107	14792	0.59651717767843
rs276385		COG6	271176	0.59651717767843
rs7177146	TP53BP1	MAP1A	11497	0.596490287537044	intron	Stranger et al. (2007)
rs2264166	SCLY	ESPNL	27649	0.596465034496985	intron
rs11717285		CHST2	49195	0.596364833352011
rs10196846	MGC34824	CYP1B1	75787	0.596318633321181	unknown
rs2719965		CPS1	167721	0.59628942068411
rs4445554	USP6NL	CUGBP2	185749	0.59628942068411	intron
rs1998556		LRCH1	71465	0.59628942068411
rs2605119		MCTP2	138982	0.59628942068411
rs7831654		KHDRBS3	685045	0.596227226757971
rs5945544		SPANXN1	612411	0.596215959810732
rs1429216		SOX11	102569	0.596212918847622
rs2243552	ZNF294	RWDD2B	59613	0.596212918847622	intron
rs11134715		FBXW11	181866	0.596160578169731
rs2616444	C2orf34	PREPL	18629	0.596138035536868	intron
rs1002993		LEPREL1	10848	0.596138035536868
rs12209486		C6orf167	285336	0.596138035536868
rs10741833	HTATIP2	HTATIP2	8718	0.596138035536868	intron
rs1960536		TRIM29	65652	0.596068674733073
rs1789600	FLJ45743	TXNL1	421653	0.596064426263654	unknown
rs650830	VAV2	SARDH	42740	0.596033012502551	intron
rs17541566		RGMA	264503	0.596014960283213
rs2243290	IL4	KIF3A	10153	0.595985660246323	intron
rs7705821		DTWD2	277672	0.595909404542332
rs607464		FAM183A	77116	0.595809643423947
rs2035039		DSG1	1218	0.595802214874566
rs17115967	SH3PXD2A	OBFC1	97674	0.59578419887764	intron
rs2836677		ETS2	38141	0.595773628952585
rs1015568	ATXN1	GMPR	136504	0.595758661319694	intron
rs2452199		PFKP	572709	0.595758661319694
rs4408557		WWOX	116235	0.595758416092041
rs1992025	FLJ16237	MEOX2	102886	0.595733467759719	intron
rs6749209	NRXN1	NRXN1	663758	0.59570678741921	intron
rs10758	SLC20A1	CHCHD5	63398	0.595613363253745	intron
rs12356193	SLC16A9	CCDC6	135167	0.595612405748634	intron
rs1583886	SULF1	SLCO5A1	149517	0.595606255188822	intron
rs855973		EMX2	127248	0.595606255188822
rs1481683	DLC1	DLC1	362384	0.595531921573586	intron
rs11238629		ZNF32	45232	0.595531921573586
rs10191044		RDH14	19787	0.595459191472829
rs10485845	CNTNAP2			0.595454281439455	intron
rs1434890		RPS6KC1	109354	0.595412080324269
rs2003282		MC4R	147047	0.595392672151837
rs8082981		METTL4	324913	0.595388050832876
rs4439630	STOML3	C13orf23	38874	0.595379054625457	intron
rs4785821		CDH11	213235	0.595379054625457
rs4806878	ZNF555	ZNF554	10049	0.595379054625457	intron
rs5982686		MXRA5	53967	0.595379054625457
rs16902947		RANBP3L	7093	0.59535437605378		Montgomery et al. (2010)
rs12906017	TP53BP1	MAP1A	12897	0.595330644462095	intron
rs2154381	LEPR	LEPROT	97450	0.595305440515168	intron
rs478420	PCM1	FGL1	39806	0.595302743657022	intron
rs10153114		ATF7IP2	109852	0.595302743657022
rs421948		TLL1	160398	0.595289815295139
rs1699195		RPS6KC1	82639	0.595221914151698
rs11229282		OR1S2	5254	0.595220297515752
rs17239472		LPHN3	381358	0.595181367854375
rs1519982		LRRTM4	84290	0.595152113868356
rs17061377	FHIT	C3orf67	842273	0.59511649619645	intron
rs1067345	C2orf34	PREPL	32008	0.595079217652918	intron
rs7703259		NR2F1	833334	0.595079217652918
rs11577585	ESRRG	USH2A	198957	0.595028631333972	intron
rs2347509	NRG1	NRG1	164334	0.59499921505167	intron
rs4455103		CPS1	177857	0.594931306199443
rs2852672		PYHIN1	39181	0.594865627682299
rs13397746		B3GNT2	23810	0.59485300816485
rs10512448	ACCN1	ACCN1	298333	0.594850782458647	intron
rs12448800		C16orf75	31724	0.594846747616415
rs6460677	WBSCR17	CALN1	163230	0.59479369415099	intron
rs2788712	DAB1	LOC644928	52489	0.594772072758585	intron
rs1568091				0.594771923698828
rs1398096	CADPS	FEZF2	301819	0.594718212369213	intron
rs2937417		DAB2	113974	0.594709408775639
rs4915769		TM2D1	39160	0.594702027063227
rs1492539		SPOCK3	288061	0.594702027063227
rs861749		CDH11	247302	0.594699009795161
rs11110398	NR1H4	GAS2L3	67898	0.594689679300512	intron
rs17300152		MAD2L1	138124	0.594630588105886
rs6971685	NXPH1	ICA1	430402	0.594627544557364	intron
rs10281171		AOAH	43228	0.594619142194799
rs2239390	CLTCL1	SLC25A1	22247	0.594619142194799	intron
rs9932354		CBFA2T3	9164	0.594559549275648
rs3941831		CRYGS	33007	0.594543121257702
rs4259724		PTPN7	255	0.594502833409313
rs858205	DNAH3	TMEM159	98412	0.594472845493468	intron
rs9315708	LHFP	COG6	82723	0.594466644297953	intron
rs7849955		TLR4	85563	0.59443311670844
rs1948438		ZNF91	93657	0.594402093347532
rs10502234		TRIM29	75680	0.59439196960021
rs10861201	TXNRD1	EID3	19977	0.594387105916894	intron
rs6869935	GPR98	LYSMD3	177730	0.594362739965644	intron
rs17000593		ZNF254	87511	0.594324143542118
rs3852551	ATF7	NPFF	78083	0.594314582667187	intron
rs764604	GRIA1	FAM114A2	195514	0.594250882707037	intron
rs5967347		DIAPH2	86192	0.59424693902683
rs2296243	ATP8A2	SHISA2	83217	0.594238835650271	intron
rs2253971	CES7	CES7	1522	0.594219513090632	near-gene-3
rs7705866		EFNA5	1143646	0.594200021185949
rs236249		IRAK1BP1	469618	0.59412154666422
rs7793844		HSPB1	48775	0.594092203525792
rs7607940		LTBP1	50248	0.594061574877418
rs1259495		FSTL1	67812	0.594061574877418
rs17731245		SNX16	861335	0.594058684274038
rs11726724		C4orf19	394019	0.594048676706253
rs4784133		CDH8	73444	0.594045344262655
rs1354490	ACCN1	ACCN1	121086	0.594023041807395	intron
rs12054772		GALNT10	60937	0.593988276440586
rs320379		RPS6KC1	230283	0.593941990458035
rs2733643		SPIC	35975	0.593921199115372
rs12685849	ROR2	SPTLC1	262606	0.593906611213891	intron
rs6465265		CLDN12	39474	0.593866098016737
rs10508425	USP6NL	USP6NL	5272	0.593866098016737	unknown
rs4805143				0.593866098016737
rs11198181		RAB11FIP2	83027	0.593858295012461
rs12759252		FOXD3	48843	0.593800702743371
rs2063164		RAD51AP2	313962	0.593795897641899
rs6593339	COBL	GRB10	449735	0.593795897641899	intron
rs2888659	ZNF804B	MGC26647	379909	0.593795897641899	intron
rs868421		FAM135B	543198	0.593791859451176
rs17833456		TNP1	138099	0.593784002950143
rs2269333	GALNS	TRAPPC2L	20987	0.593784002950143	intron
rs486862		C20orf197	142758	0.593726706360505
rs3907676		DMRTA2	20024	0.593711570613316
rs2913788	COL23A1	AGXT2L2	97961	0.593711326181128	intron
rs1704894	CHST11	SLC41A2	215933	0.59368071745616	intron
rs2391989		LPPR4	145746	0.593669227187412
rs11847875		LRFN5	172087	0.59363136279528
rs4719183	CALN1	WBSCR17	164315	0.593630544938884	intron
rs9581364	ATP8A2	NUPL1	167499	0.593579243489232	intron
rs11628919		FLRT2	936886	0.593556977897704
rs12012345		ITM2A	262490	0.593556977897704
rs9613519		MN1	33952	0.593556172245992
rs13133886	PROM1	FGFBP2	70967	0.593553617033778	intron
rs4297386		IPMK	776867	0.593553617033778
rs7697831	CAMK2D	ANK2	122909	0.593530457971923	intron
rs899467		DTWD2	654072	0.593530457971923
rs264317		SH2D4B	460045	0.593526921972007
rs6806968		C3orf21	19898	0.593415251035816
rs2852658		MNDA	28794	0.593411580217877
rs2199226		TLL1	271716	0.593402681596613
rs6859383		FBXL7	17087	0.593330213045914
rs7728394	AFF4	LEAP2	33254	0.593330213045914	intron
rs7070947		FER1L3	99109	0.593330213045914
rs17466747		CYP26A1	58012	0.593280392463469
rs2122193	PRR16	FAM170A	1007816	0.593176671760751	intron
rs7136122		LRRK2	46301	0.593175829786032
rs1556055		ST8SIA6	26888	0.593154092190605
rs13278525	CSMD1	MCPH1	1954418	0.593103707898113	intron
rs2404160		JRKL	326608	0.593103707898113
rs1910155		TMCO5A	33166	0.593089820711467
rs11588333	FAF1	CDKN2C	197774	0.593021078659698	intron
rs17780162	CHODL	CHODL	114823	0.59298951239878	unknown
rs759250		FANCL	860638	0.592966370973875
rs4544819		CTNND2	113155	0.592964250726435
rs6717488		MGAT5	244996	0.592948863705488
rs2263064		ZNF804B	180287	0.592948863705488
rs6060270		EDEM2	1671	0.592945000017118
rs12867481	GPC5			0.592943891385961	intron
rs17111699		GOT1	6539	0.592935437109587
rs7608161	YWHAQ	ADAM17	54692	0.592907414884971	intron
rs858186	DNAH3	TMEM159	88432	0.592877461958964	intron
rs9324759		GRIA1	3586	0.59284610185149
rs10487629	TPK1	NOBOX	64223	0.592838804152208	intron
rs10511855		LINGO2	1527922	0.592814084120169
rs1991914	OTOP1	TMEM128	28155	0.592807655450069	intron
rs9784949		RAMP3	102829	0.592807655450069
rs10426302		KIR3DL3	24436	0.592807655450069		Montgomery et al. (2010)
rs1545985	FYCO1	CXCR6	15633	0.59280380758134	intron
rs2715276	CD86	CD86	15363	0.592790725141496	intron
rs697216		UTP20	19344	0.592739430149357
rs341817		C8orf22	34958	0.592719016379238
rs9809315	FLNB	DNASE1L3	128088	0.592672772184695	intron
rs12623903		TNP1	348610	0.592651474734455
rs1378841	MGC46496	RAP1GDS1	509465	0.592651474734455	intron
rs1003261		RUNX1	461478	0.592651474734455
rs4824313		FMR1	117325	0.592613100149092
rs730464		FTMT	565449	0.592602683199532
rs12793476	STS-1	CRTAM	30526	0.592596595800941	intron
rs11661527	RNF165	C18orf25	129892	0.59254741121009	intron
rs9579383	SLC7A1	KIAA0774	12599	0.592524553414684	intron
rs9579384	SLC7A1	KIAA0774	17156	0.592524553414684	intron
rs10234092	POU6F2	VPS41	255681	0.59251486509862	intron
rs212041	FHIT	C3orf67	1002563	0.592449525526157	intron
rs17015627		ROBO2	263370	0.592449525526157
rs7934001	HTATIP2	PRMT3	7267	0.592425745731891	intron
rs7959481		LRRK2	49678	0.592425745731891
rs13233931	EMID2	MYLC2PL	88471	0.592324406427761	intron
rs16874692		CNOT4	18501	0.592287502194185
rs4330872		IL28RA	4276	0.592266826917063
rs2591119		DSC3	202303	0.592266826917063
rs2591118		DSC3	202158	0.592266826917063
rs2490529		NALCN	60640	0.592200935876685
rs4904690		CALM1	10941	0.592200274459888
rs7175868		PCSK6	31188	0.592185454744821
rs11618091		GAS6	22677	0.592154674307655
rs205698	CHODL	CHODL	111739	0.592154630693101	unknown
rs235784		LECT1	43782	0.59213260381097
rs10927875	ZBTB17	C1orf64	31418	0.592057383305831	intron
rs1623169	FLI1	KCNJ1	123594	0.592005398157066	intron
rs6662274	NTNG1	VAV3	194415	0.59197506042837	intron
rs1876376		ZNF462	531351	0.59197506042837
rs4905246		GSC	37928	0.59197506042837
rs2886554		IKZF1	17010	0.591958346220747
rs10741726	KCNQ1	CDKN1C	42869	0.591958346220747	intron
rs17379732		F13A1	21256	0.591923882792105
rs17470763		DUSP4	241811	0.591923882792105
rs12189751	PARK2	AGPAT4	259000	0.59190235448745	intron
rs1384390	RIMS1	KCNQ5	632321	0.59189255737613	intron
rs638538		KCNJ2	39945	0.591888134533423
rs2214260		HS3ST3A1	222193	0.591817928356488
rs4852549	CTNNA2	LRRTM1	248322	0.591801194578541	intron
rs17066805		KCTD12	47371	0.591750103148566
rs1952692		TYRP1	310846	0.591739153756368
rs7806602	CALN1	WBSCR17	146174	0.591731498790987	intron
rs856327		TSHZ2	268108	0.591731498790987
rs2824000		C21orf34	113070	0.591719970729156
rs6967316	POU6F2	C7orf36	308340	0.591656157987364	intron
rs1462855	EFNA3	EFNA4	11690	0.591648872242324	intron
rs6749207		EDAR	1428	0.59159251683494
rs1565534	KCNIP4	KCNIP4	13887	0.59159251683494	intron
rs7000615	PTK2B	CHRNA2	53844	0.59159251683494	intron
rs198921		KRTAP22-1	2882	0.59159251683494
rs7326758	PCCA	ZIC2	142426	0.591576083586389	intron
rs6698809	FAF1	CDKN2C	26782	0.591570112379108	intron
rs11671109	ZSCAN5	ZNF582	32715	0.591554075111888	unknown
rs4923971	FRMD5	WDR76	168902	0.59151128018255	intron
rs1455208		CPEB2	31113	0.591506688945293
rs4629763	POU6F2	C7orf36	320388	0.591506688945293	intron
rs4813720	RASSF2	RASSF2	1640	0.591504911955648	intron,near-gene-3
rs9484591		NMBR	19649	0.591494783685961
rs12402327		KIAA1026	341587	0.591390071568346
rs4455423	BMPR1B	PDLIM5	148467	0.591382713612169	intron
rs6984599		KHDRBS3	693959	0.591369452936885
rs2617984	ODZ2			0.591367362681463	intron
rs17624793	PSD4	PAX8	28315	0.591313651835521	intron
rs3800993	MGAM	TAS2R38	127434	0.591308642521023	intron
rs4907149		TTLL7	311673	0.591300956895505
rs7192812		NKD1	78860	0.591278705854537
rs6560161	TRPM3	KLF9	429531	0.591266539500852	intron
rs8191634	NEIL2	FDFT1	20007	0.591222100995552	intron
rs2782527		VTA1	26220	0.59114246540667
rs4816109		PLCB1	60288	0.591139047796759
rs10495874		CDC42EP3	137091	0.59110842028107
rs2692464		ETV1	373232	0.591061115171625
rs11593472		FAM160B1	24656	0.591038559334482
rs1232027		DHFR	7024	0.591030008175458
rs532812	VGCNL1	ITGBL1	191368	0.591017188069995	intron
rs6100478		PHACTR3	78740	0.590984381978522
rs4368333		KCNS3	29279	0.590975990935605
rs4821089	SYN3	TIMP3	78636	0.590966331497231	intron
rs17061789	FHIT	C3orf67	964250	0.590937653619472	intron
rs17615154	LPP	TPRG1	439005	0.590929616972387	intron
rs1831249		PAPD1	33391	0.590895719837892
rs2171811		CD180	325868	0.590857554380443
rs1862280		PRR16	336355	0.590857554380443
rs11630209		TYRO3	21594	0.590827447989071
rs12738487		PRDM2	322230	0.590826710037282
rs5905974		CXorf36	119045	0.590798345722971
rs2050249		ATG4C	85684	0.59075928793799
rs6100472		PHACTR3	89745	0.59075928793799
rs11973506		ETV1	111553	0.590700409688485
rs5996455		RTDR1	22337	0.590700409688485
rs9301548		SLITRK5	1601671	0.590693439542099
rs6074414		BTBD3	438993	0.590683550079781
rs2442826		GPR158	100615	0.590660470506172
rs1980820	PLXDC2	NEBL	780092	0.590601160607403	intron
rs199843		FOXA2	196095	0.590601160607403
rs10878503		GRIP1	82857	0.590598454132886
rs2962442		CDH8	705731	0.590591582026484
rs7961222		FAM19A2	248682	0.590559734376154
rs11785701		DPYSL2	32950	0.59055930283748
rs1538812				0.590550369897748
rs17088617		FBXO15	87201	0.590531803232871
rs7274475	PAK7	C20orf103	202707	0.59051261447718	intron
rs9997403	KIAA0746	SLC34A2	104611	0.590472078956708	intron
rs13405885	BRE	FOSL2	240006	0.59046930998004	intron
rs188212		FARP1	39939	0.590443445971521
rs157827		FARP1	39451	0.590443445971521
rs285044		FARP1	38676	0.590443445971521
rs4961685		BNC2	160359	0.59042861162756
rs830517		KCNB2	121005	0.59040511577922
rs2432658		EPHA4	106829	0.590394024382891
rs6994000	DLC1	DLC1	358831	0.590356197868563	intron
rs17420782		FOXD2	112859	0.590355206419313
rs4509083	RIMS1	KCNQ5	224328	0.590325815110435	intron
rs17092615		GLRX5	27703	0.590270740116432
rs10274207		ELMO1	43028	0.590263637676519
rs4885431		KCTD12	26511	0.590238107201212
rs2287131		SOX9	10933	0.590217698134567
rs4737839	CPA6	ARFGEF1	183761	0.590217254671942	intron
rs2267435	ACO2	PHF5A	19086	0.590197025577613	intron
rs2223996		SGK1	309666	0.590193225116258
rs10510407	C3orf31	VGLL4	73875	0.590150835600555	intron
rs1484375		TMEM38B	530117	0.590150835600555
rs17097726		RNASE3	20737	0.590149252228405
rs636299		KRT71	5581	0.590112011679263
rs2451818		HSD17B4	27732	0.59008554589639
rs939974	ZFAND6	FAH	62259	0.59008554589639	intron
rs7751941		C6orf97	4330	0.590058039366233
rs17681533		RNF144A	255081	0.590046051742759
rs2239920	NMT1	PLCD3	18585	0.590044644761778	intron
rs1879363		FSHB	56671	0.590021815175343
rs17534243		POU3F1	138467	0.59001025125674
rs10265128		CNOT4	16595	0.589994444455872
rs10177590		HNRNPA3	428659	0.58994471689032
rs7962942	TXNRD1	EID3	16120	0.58994471689032	intron,near-gene-3
rs11097487		PDHA2	21961	0.589926059041039
rs4745988	HK1	TACR2	8324	0.589926059041039	intron
rs4385412		SPAM1	9276	0.589895542916911
rs2733954	COX4I1	COX4NB	3156	0.589861476951195	intron
rs10925402	RYR2	ZP4	486256	0.589852129799334	intron
rs2381683		ZEB2	461640	0.589846848852988
rs10496117		AFTPH	63799	0.589798448968143
rs7919525		CUGBP2	207290	0.589795814880386
rs2697433	RIMS1	KCNQ5	399484	0.589775043024984	intron
rs1740842		SOX4	24332	0.589766978177167
rs4296904	PTPRK	C6orf190	459760	0.589734822542153	intron
rs12150718		SETBP1	25986	0.589709988992074
rs4473003	LRRK2	SLC2A13	181396	0.58967619434336	intron
rs250490		FBXL7	35351	0.589637663064575
rs4496151	PDILT	UMOD	9253	0.589637663064575	intron
rs6507931	LIPG	RPL17	94102	0.589637663064575	intron
rs903055	FGD5	NR2C2	63979	0.589626522488334	intron
rs425192	SNX24	SNX2	93725	0.589626522488334	intron
rs4820386	CACNA1I	ENTHD1	70997	0.589589187615744	intron
rs6966856		SHFM1	28424	0.589542005070306
rs11149870		CNTNAP4	171088	0.589542005070306
rs6998736	TMEM64	TMEM64	46107	0.589518813190735	unknown
rs2377311		PARP1	29109	0.589506021438471
rs7327166	FARP1	FARP1	25258	0.589478684810204	intron
rs4878066		DAPK1	147666	0.589477275363271
rs831501	FGD2	MTCH1	35638	0.589468013769722	intron
rs532447		SPANXN1	124692	0.589446846052191
rs10495562	ADAM17	IAH1	2749	0.589431240961527	intron
rs2929685		C15orf53	92717	0.589431203807715
rs2852657		MNDA	28450	0.589426760566581
rs2701588	FGF12	C3orf59	176936	0.589419264987962	intron
rs10252129	POU6F2	VPS41	271932	0.589414103753008	intron
rs17385119		CD83	502084	0.589395457087022
rs544613		FARP1	40107	0.589382878193782
rs285046		FARP1	38436	0.589382878193782
rs6883671	RICTOR	FYB	50922	0.589379059154288	intron
rs1875645		DMRTA2	93346	0.589361854201618
rs12031853	DAB1	LOC644928	47520	0.589317289222588	intron
rs12912505	MAP1A	HISPPD2A	8256	0.589310622944335	missense
rs1435300				0.589273398993548
rs11947439		NAF1	381537	0.589252045437506
rs4745109		TMEM2	18795	0.589252045437506
rs9341357	RIMS1	OGFRL1	634418	0.589245474217179	intron
rs7648592		PPP2R3A	109487	0.589155711987744
rs6000488	CSF2RB	NCF4	47801	0.589152343487691	intron
rs6071218		C20orf197	417462	0.589137969833736
rs4745111		TMEM2	16911	0.5891256781664
rs2454781		USP6NL	8795	0.589092830144089
rs11037034		API5	592274	0.589092830144089
rs179944	ATXN1	GMPR	102358	0.589065859752218	intron
rs9372333		RFPL4B	269445	0.58902951436029
rs755951	PTK2B	TRIM35	57956	0.58902951436029	intron
rs11839232	MYO16	IRS2	707197	0.58902951436029	intron
rs11645687	CDH13	MPHOSPH6	691250	0.58902951436029	intron
rs4545501		SH2D4B	272392	0.589015650041236
rs6780419		CLDN1	16107	0.58893279574693
rs1490583		TET2	156760	0.58893279574693
rs11950154		ODZ2	1754459	0.58893279574693
rs11587368		FASLG	80449	0.588893546047799
rs1428432		FAM170A	33380	0.588868627346189		Montgomery et al. (2010)
rs1744855		SOX4	24866	0.588868627346189
rs7581696		HNRNPA3	427699	0.588843970204684
rs6444232		RTP4	88563	0.588821212663524
rs949760		DSC3	861416	0.588816037522
rs489508	EIF2AK4	GPR176	32686	0.588795015803609	intron
rs2637679		FAM26F	2730	0.588779532805616
rs6891343		H2AFY	70287	0.588750511673189
rs16964783	MYO18A	TIAF1	12980	0.588708140848141	intron
rs596987		SPANXN1	48000	0.588690444284197
rs4453118	CACNB2	CACNB2	56713	0.588654515212364	intron
rs9396992	WDR27	C6orf120	40755	0.588644680341572	intron
rs943688		RNASET2	21310	0.588626787117235
rs11846988	SPATA7	PTPN21	42584	0.588626787117235	intron
rs12825650	LGR5	CCDC131	100040	0.588603214451123	intron
rs4308115		C1D	240584	0.58858277215392
rs7563552		C1D	239684	0.58858277215392
rs459664		LECT1	48748	0.58858277215392
rs6461186	FLJ16237	MEOX2	142139	0.588562550940014	intron
rs803218	AFF4	LEAP2	5682	0.588548058252998	untranslated-3
rs3020913		IL10RA	25299	0.588518380513976
rs198372		NPPA	1679	0.588496755173518
rs9644923		ACTL7B	386552	0.588483742844621
rs2057302	DNM3	KIAA0859	251878	0.588420988644214	intron
rs4534802		NTRK3	307861	0.588420988644214
rs2989341	DSCAM	PCP4	92489	0.588420988644214	intron
rs7826564		KHDRBS3	680434	0.588417486653084
rs16837803		CRMP1	25604	0.588408706797717
rs4752091		EMX2	138190	0.588359781893159
rs7583467		FAM98A	866721	0.588323207028649
rs9483751		ALDH8A1	109669	0.588323207028649
rs10488173	EXOC4	EXOC4	297217	0.58829305206816	intron
rs4128623		SEMA3D	238811	0.58829008462232
rs799001		GLUD2	344300	0.588270217576308
rs798998		GLUD2	345010	0.588270217576308
rs12191682	HMGN3	PHIP	155797	0.588259601247138	intron
rs2059970	PTK2B	CHRNA2	57851	0.588259601247138	intron
rs694398		LOC646643	7775	0.588259601247138
rs6046488	RIN2	NAT5	58048	0.588259601247138	intron
rs1471344		MSGN1	204	0.588236403540976
rs6564267	GABARAPL2	FLJ22167	13755	0.588229118474161	intron
rs4955684		SAMD7	17469	0.58818886910713
rs7702447	PDZD2	GOLPH3	167273	0.588163076294882	intron
rs9561162	GPC5			0.588163076294882	intron
rs9492191	LAMA2	PTPRK	493536	0.588137832380966	intron
rs6031318	TOX2	JPH2	67925	0.588128834893894	intron
rs11670805		MUM1	3093	0.588116900580139
rs4466027				0.588098613316694
rs17357622		ATXN7L1	25933	0.588098613316694
rs10979346		ACTL7B	441432	0.588098613316694
rs610123		FAM111A	25604	0.588098613316694
rs5908161		MAGEC2	89453	0.588048393676181
rs1976433	LACTB	LACTB	4886	0.588039749275056	intron
rs7582949		ACTR2	19638	0.588022368305742
rs16866828	MBOAT2	KIDINS220	24179	0.587988803496761	intron
rs3814800		ZDHHC20	83007	0.587986625264188
rs10951597	POU6F2	VPS41	265108	0.587974369233645	intron
rs1647210		SH2D4B	91383	0.587974369233645
rs277298		COG6	300500	0.587974369233645
rs9492397	C6orf191	ARHGAP18	133745	0.587955191867942	intron
rs6465186	ZNF804B	MGC26647	390864	0.587938028237554	intron
rs1997605	N6AMT1	ZNF294	43047	0.587938028237554	intron
rs7973103	CCDC92	DNAH10	4369	0.587922234130877	intron
rs16906566	SLC6A5	NELL1	52073	0.587896812343551	intron
rs6966980		CUL1	26978	0.587874276625977
rs13155323	PDZD2	GOLPH3	134839	0.587874136096915	intron
rs1890142		L3MBTL3	49290	0.587839519326819
rs17024608	RBMS3	TGFBR2	693303	0.587814201878388	intron
rs4880916	ADARB2	C10orf109	172614	0.587812085319872	intron
rs200016		SEMA5A	341672	0.587779957016176
rs10485689	PTPRT	CHD6	631928	0.587737622786242	intron
rs10247163	CTTNBP2	CFTR	81254	0.587736826282063	intron
rs16973062	RYR3	AVEN	266130	0.587713238312214	intron
rs4925114	RAI1	SREBF1	4115	0.587650196466654	intron
rs2396623		GPR85	295444	0.587588710018126
rs11744397		DNAH5	159272	0.587581583802763
rs11741334		DNAH5	159186	0.587581583802763
rs2888456		TNP1	196950	0.587552604025514
rs751722		CDH4	134275	0.587520508777088
rs1547385		PYHIN1	28130	0.587511180982756
rs12789752		API5	1052119	0.587484401442529
rs7651859	LPP	TPRG1	480396	0.587426372350187	intron
rs10794968		PFKP	170510	0.587426372350187
rs7310555	TMTC1	OVCH1	73329	0.587426372350187	intron
rs13267880	SNTB1	MTBP	271779	0.587393510843705	intron
rs6951775		AGR3	4131	0.587368620103688
rs16879442	NRG1	NRG1	81210	0.587368620103688	intron
rs4238177				0.587368620103688
rs9966318	FLJ45743	TXNL1	494729	0.58733680386962	unknown
rs2240374	TRRAP	SMURF1	44911	0.58732761737969	intron
rs2214308		SEMA3A	361942	0.587270574874743
rs7316037	TBK1	XPOT	4348	0.587264430886457	intron,near-gene-3
rs17747476	FHOD3	C18orf10	194746	0.587244872659874	intron
rs17185574		FTH1	10562	0.587232661408784
rs12625565	LPIN3	EMILIN3	2520	0.587232561285744	missense
rs6602448		CUGBP2	340076	0.58720280378934
rs5957788		GLUD2	575526	0.587146032518196
rs4697618	KIAA0746	SLC34A2	95250	0.587146030946121	intron
rs13118370				0.587141978665476
rs7793515	SDK1	SDK1	482304	0.587085517263714	intron
rs17708487	BACH2	GJA10	38130	0.58706115057782	intron
rs2108675	ARID3A	KISS1R	29545	0.58706115057782	intron
rs4289567				0.587032185287301
rs7022926	TRPM3	KLF9	433211	0.587006659157252	intron
rs2068002				0.58699484692684
rs199557	RIN2	NAT5	61541	0.586979490298173	intron
rs1371500		CRIM1	1174265	0.586968064824692
rs12467271	DIS3L2	ALPP	77223	0.586914176228997	intron
rs10780659		SLC28A3	11601	0.586887628114353
rs1002810	MTMR7	VPS37A	104673	0.586878500320714	intron
rs1341143		RNF219	296990	0.586878418371429
rs17097094		C14orf177	195277	0.586854272862403
rs741959		TAL1	5729	0.586846796502323
rs11176722		CAND1	85955	0.58683348916785
rs8064257		SOX9	327852	0.586826326234731
rs2385507	ANXA13	FAM91A1	36242	0.586756431392038	intron
rs1440327		SOCS6	53022	0.586756431392038
rs1463919	TMEM64	NECAB1	26782	0.586755614166978	unknown
rs2458178		TLE3	215376	0.586704336820125
rs2604558		CPEB2	35903	0.586659847715541
rs6752494	SATB2	C2orf69	462705	0.586654205022894	intron
rs2166582		FAM53A	9812	0.586623530901093
rs6553807	GLRA3	HPGD	171902	0.586620694857829	intron
rs17569956		TGFBR3	56642	0.586590727761515
rs17783700	RIMS1	KCNQ5	362167	0.586570739853971	intron
rs4403392	ZMAT4	SFRP1	482498	0.586570739853971	intron
rs241794		TSHZ2	236334	0.586558240063759
rs4632855		GRIA1	61515	0.586533626587577
rs1557779	JAZF1	TAX1BP1	125372	0.586533626587577	intron
rs10793446		ZNF485	14183	0.586533626587577
rs5966765		DIAPH2	77484	0.586533626587577
rs42800		SLC8A1	99843	0.586475640804942
rs10148581		FSCB	635541	0.586468160302767
rs7039400	PLAA	IFT74	787	0.586441597912397	intron,near-gene-5
rs3124599	NOTCH1	C9orf163	23251	0.586430248456221	intron
rs17075641		CDH7	110000	0.586394854350957
rs7590342		FANCL	791889	0.586369892010915
rs12505556	SLC34A2	KIAA0746	72066	0.586369892010915	intron
rs199090		NRSN1	592791	0.586369892010915
rs9935377	CDH13	HSBP1	32418	0.58635078376158	intron
rs2302502	PTPRM	RAB12	427654	0.586330513808078	intron
rs1486527	CTNNA3	LRRTM3	336416	0.586317072277886	intron
rs10490444		TNP1	183690	0.586267749748243
rs1870739		GRIA1	10018	0.586253785059987
rs7715256		GALNT10	32401	0.586199180312177
rs159433	RCL1	AK3	107648	0.586194132095152	intron
rs26181	HSD17B4	TNFAIP8	61165	0.586146895276473	intron
rs2129211	LOC202459	EZR	30489	0.586146895276473	intron
rs1556992		SEPHS1	25691	0.586146895276473
rs11636066		NTRK3	319710	0.586146895276473
rs791720	NENF	TMEM206	26521	0.586105650707265	intron
rs17790434	ITGAL	ZNF768	14465	0.586062505477202	intron
rs1373573	PDE3A	SLCO1C1	314804	0.586044555454487	intron
rs2301181	RGS10	TIAL1	46285	0.586043598430645	intron
rs9926640		SALL1	145945	0.586034323884563
rs7029403		RMI1	88901	0.58602289513583
rs3962536		ETNK1	170502	0.585985209055821
rs11775093		TRPA1	50491	0.585983573011292
rs6549359		LRIG1	196526	0.58598310371072
rs4246529		DPM3	2264	0.585943954742297
rs825184	UBE2U	ROR1	54895	0.58592415276595	intron
rs38255		LOC729920	182722	0.58592415276595
rs12505247				0.585866731969883
rs665328	PDGFD	DDI1	46948	0.585849843231208	intron
rs1358516	ALK	CLIP4	130037	0.585848025666744	intron
rs4725709	CNTNAP2	LOC392145	1179557	0.585819704020017	intron
rs11206508		BSND	11896	0.585817326519458
rs7573770		TNS1	14078	0.585817326519458
rs7010701	NRG1	NRG1	223621	0.585798928892934	intron
rs26126	PPARGC1B	PDE6A	15526	0.585779324368843	intron
rs1416347	DAB1	LOC644928	52746	0.585759914556286	intron
rs1509876		PROX1	315684	0.585759914556286
rs159410	EYA4	TCF21	504686	0.585759914556286	intron
rs2288059		CNTNAP4	141079	0.585759914556286
rs12194741	KCNQ5	RIMS1	264360	0.585718300037581	intron
rs2916420	OTOP1	TMEM128	31915	0.585701663996673	intron
rs1515966		FAM49A	369363	0.58567141922321
rs1329699		TDRD3	150338	0.585644938764142
rs1529893	FLJ16237	MEOX2	143320	0.585638551073602	intron
rs11959646		EDIL3	1032282	0.585605383018568
rs1560882		FAM98A	841242	0.585596066025984
rs2782535		GPR126	32965	0.585596066025984
rs1041150	DMD	DMD	605964	0.585579993704541	intron
rs12056171		SEMA3D	370850	0.585548294437982
rs12488867	GPR149	DHX36	53492	0.585536980232491	intron
rs6491952		DAOA	107779	0.585536980232491
rs4940827		SEC11C	38884	0.585536980232491
rs12732386		MATN1	79723	0.5854677253523
rs9588434		C13orf16	86320	0.585461319866585
rs1076303	CALN1	WBSCR17	239874	0.585432610503587	intron
rs10508611	PLXDC2	NEBL	696872	0.585432610503587	intron
rs7327345		KLF12	237235	0.585432610503587
rs4147602	MGST3	ALDH9A1	9670	0.585372683959483	intron
rs17671252		HNRNPA3	373100	0.585346437446315
rs12455915	FLJ45743	TXNL1	425600	0.585324011397659	unknown
rs744899		AIM1	29985	0.585314300254773
rs10488019		ELMO1	23690	0.585305480183
rs13259165		CNGB3	50000	0.585279632669107
rs888575	FAM49A	MYCN	655497	0.58525744575757	intron
rs9376026		SGK1	106420	0.58525744575757
rs7628186		SHOX2	13300	0.58520877848986
rs2119198		HAS2	141552	0.58520877848986
rs12910407		ARRDC4	578465	0.58520877848986
rs11598444	GDF10	GDF2	14014	0.58518617212602	intron
rs68352	MGC34824	CYP1B1	104643	0.585149557332753	unknown
rs2597498		FSTL5	250354	0.585149557332753
rs11525793		MEOX2	1901	0.585110775916059
rs10946483		SOX4	312280	0.585091874139862
rs11868369		KCNJ2	139123	0.585087835075644
rs11805493		SIPA1L2	76282	0.585070129793264
rs2794502		APCS	23394	0.585051054921225
rs4331088		SLC6A5	41479	0.58504526716623
rs6570634	UTRN	STX11	291448	0.585008701847737	intron
rs2037054		UTP20	29387	0.585008701847737
rs1008499		CDKN3	128922	0.584926685659335
rs1423860		CNTNAP4	181553	0.584926685659335
rs2288061		CNTNAP4	141444	0.584926685659335
rs1647209		SH2D4B	91151	0.5849142706592
rs6544340	SLC8A1	SLC8A1	24709	0.584882153361932	unknown
rs737183	PRMT3	HTATIP2	102866	0.584869701405769	intron
rs2019978	CASP3	CCDC111	13185	0.584829575149102	intron
rs1534573		SEMA3D	69532	0.584823091038531
rs4895403		SGK1	127061	0.584821240634116
rs10280773		C1GALT1	20161	0.584821240634116
rs2569201	PDE6A	PPARGC1B	33543	0.584815421840373	intron
rs7587814		PLCL1	308205	0.584777464306302
rs7984220		RNF219	268667	0.584777464306302
rs1012531	ZNF83	ZNF701	30229	0.584761883595748	intron
rs458669		GRM7	467342	0.584736941432328
rs2057262	C20orf186	C20orf185	25698	0.584704068454066	intron
rs299208		DTWD2	1189	0.584688287282122
rs4941027		ATP8B1	12878	0.584688287282122
rs4828291		APOOL	232947	0.584688287282122
rs2178003	MGA	MAPKBP1	19458	0.584665139228007	intron
rs6922865		MAPK13	4073	0.584647781571786
rs1516472		ZNF717	369913	0.584633375227922
rs10741019	CACNB2	CACNB2	62216	0.584597471258932	intron
rs10148309	NIN	SAV1	66688	0.584597471258932	intron
rs7974186	NTF3	NTF3	27830	0.584538819737319	intron
rs16875913	ARSB	ARSB	27282	0.584513991680039	intron
rs12155555		DPYSL2	4867	0.584513991680039
rs16996781	TXN2	FOXRED2	14328	0.584475860764118	intron
rs8021748	RPGRIP1	HNRNPC	33276	0.58445088294578	intron
rs6544048	STRN	HEATR5B	24360	0.584444236087875	intron
rs3757646	DOCK4	IMMP2L	223694	0.584433451989127	intron
rs11989919	NRG1	NRG1	1902	0.584433451989127	intron,near-gene-5
rs7321723		KCTD12	68342	0.584433451989127
rs1999527	PRDM16	ARHGEF16	115038	0.584426114158483	intron
rs13118957				0.584426114158483
rs10214475		RREB1	205115	0.584426114158483
rs753369		RPS6KC1	95752	0.584379623371217
rs4667138		ZSWIM2	143040	0.584373958549076
rs13095822	FLNB	DNASE1L3	46374	0.584373958549076	intron
rs4522429	PDILT	UMOD	22078	0.584373958549076	intron
rs13389996	CTNNA2	LRRTM1	313774	0.584334791032078	intron
rs2074974	NCAPG	C4orf30	234	0.584316010954786	near-gene-3,untranslated-5
rs10486445	OSBPL3	CYCS	144292	0.584278980700276	intron
rs1404938		ETV1	363805	0.584278144232279
rs13168358	GRIA1	FAM114A2	237542	0.584259595513774	intron
rs6414150	DNAH7	STK17B	107087	0.584209488213135	intron
rs25862	CAST ARTS-1	ERAP1	5352	0.584209488213135	intron
rs7205613		SALL1	140745	0.584208671785235
rs11008599		ARHGAP12	106203	0.584201567176607
rs9651385		DOCK1	17759	0.584169378028731
rs11571291		CTLA4	11376	0.584150702014262
rs295263	RCL1	AK3	98836	0.584097260144758	intron
rs1187621	CLMN	DICER1	42501	0.584093456762385	intron
rs1606659	CHRNA7	OTUD7A	384911	0.584093456762385	intron
rs193196		LEKR1	37746	0.584046249444674
rs7922020		PDCD4	94678	0.584045412083875
rs7986188		SGCG	129426	0.584045412083875
rs17300435		GLRA3	10970	0.58400600205531
rs324419	FAAH	NSUN4	41296	0.583995624506842	coding-synon
rs17114221		KCNC2	260606	0.583971000981218
rs13127257	MEPE	IBSP	31915	0.583932597273106	intron	Montgomery et al. (2010)
rs1927934		TLR4	60524	0.583901618236256
rs12784906		HTR7	424135	0.58389257891464
rs2244238	FLJ16124	SPRED2	51642	0.583871156675642	unknown
rs2593993	BICD1	FGD4	195532	0.583871156675642	intron
rs9868281	FHIT	PTPRG	1173214	0.583856289476319	intron
rs13135185		PABPC4L	410978	0.583829755088299
rs12664003		PREP	188421	0.583821253406617
rs6773379	TAGLN3	ABHD10	13196	0.583816134656321	intron
rs4890613	PSTPIP2	KIAA1632	46275	0.583816134656321	intron
rs17794360				0.583798350771799
rs7434822		FAT4	517536	0.583718456017863
rs7132929		PCTK2	73627	0.583718456017863
rs11220473	ST3GAL4	KIRREL3	22764	0.583704955515154	intron
rs1904472		C4orf19	126655	0.583701608533742
rs2668117		FAM135B	197316	0.583678672220432
rs17576497	NM_207477	C22orf26	42413	0.583678672220432	unknown
rs10939712		QDPR	151224	0.583657120445941
rs1041583	GNAQ	CEP78	212700	0.583649110211374	intron
rs182951		RYR3	271075	0.583597352630058
rs242044	AJAP1	C1orf174	880270	0.583571931257893	intron
rs4818162	DSCAM	BACE2	481207	0.583550896227155	intron
rs13381286		SETBP1	30843	0.583493699182739
rs17227435		ABRA	148114	0.583463651223695
rs2448053	ETV6 BCL2L14	LRP6	30877	0.583463651223695	intron
rs7315444	LGR5	CCDC131	86800	0.583463651223695	intron
rs2217827	YTHDF3	TTPA	88490	0.58343276636483	intron
rs1052299	TOM1L2	SREBF1	10094	0.58343276636483	untranslated-3
rs291516		PDZRN3	170667	0.583432589754374
rs1040609		KCNK10	14201	0.583418083509923
rs2711158		GNRHR	23500	0.583293087115289
rs4890516		SETBP1	33053	0.583270411365036
rs315957		IL1RN	9720	0.583260227865434
rs10241838		SHFM1	4462	0.583260227865434
rs17640975				0.583260227865434
rs10493740		TTLL7	345158	0.583208670805818
rs12525276		RIMS1	55971	0.583202931288899
rs17162540		MAN2A1	145020	0.583168976206104
rs8043421		TYRO3	3425	0.583143363942968
rs882362	SDK1	SDK1	29531	0.583093518735275	intron
rs2986276		JMJD2C	303070	0.583093518735275
rs1482533		TXNDC10	398516	0.583093518735275
rs219632	CYYR1	APP	324427	0.583093518735275	intron
rs6828833		TRIML1	724342	0.583054851583572
rs1418990		VAV3	61377	0.583044026611809
rs4801447		AURKC	1469	0.583039020273846
rs1239365		VTA1	31577	0.583038244897217
rs1119598				0.583032447993299
rs1078162		CDH13	147184	0.582986160877993
rs7860208		UGCG	4324	0.582941400268881
rs708491		PTGER2	16071	0.58293366653402
rs1276465		BMP7	188757	0.58292719276962
rs16991084	SYN3	TIMP3	83426	0.58292719276962	intron
rs632358		DKFZP586H2123	10493	0.582908205315073
rs3765424		GRIK3	61545	0.582885516280772
rs7090979		LYZL2	47293	0.58287109129299
rs9867609		ZDHHC19	34696	0.582842234849822
rs1283924		SUPT3H	144450	0.582820704331962
rs1000657		RBBP7	34079	0.582816515189675
rs7271976		DOK5	96619	0.582793432890405
rs1461236		GRIA1	47742	0.582763450960308
rs6086616	DEFB125			0.582763450960308	intron
rs10077950		ZNF354B	3655	0.582761253270989
rs10109571		CSMD1	259866	0.582747407380866
rs11934364	TBC1D14	KIAA0232	29443	0.582717375676134	intron
rs7445039	COL23A1	AGXT2L2	135824	0.582648918198853	intron
rs898895	AIM1	RTN4IP1	36370	0.582648918198853	intron
rs17782173		TUSC1	826584	0.582648918198853
rs1209075	CLMN	DICER1	41822	0.582648918198853	intron
rs10517562		FBXW7	206666	0.582600120539859
rs9628662	GBA	C1orf2	10654	0.582595038261598	intron
rs8038068		STRC	3375	0.582528452166374
rs1408859		PTPRU	112833	0.582481700008507
rs1409106		C6orf142	23115	0.582481700008507
rs6088735		EDEM2	10533	0.582411195141228
rs12744965		KCNA2	37037	0.582378844502653
rs4243971		KIF3B	15949	0.582378844502653
rs6476012		C9orf72	132562	0.582373813633055
rs1899908	PDE3A	SLCO1C1	318301	0.582373813633055	intron
rs6100476		PHACTR3	86173	0.582373813633055
rs7765104		SLC22A23	46085	0.582371929527761
rs6768952	LPP	TPRG1	481440	0.582329272360351	intron	Montgomery et al. (2010)
rs888340	CCDC46	AXIN2	230453	0.582326829373184	intron
rs6546135		ACTR2	11587	0.582320171243372
rs4697637		LCORL	730939	0.582314863888541
rs5004383		IRAK1BP1	622776	0.582314863888541
rs7741242		IRAK1BP1	622050	0.582314863888541
rs2420459		EMX2	44501	0.582259336305039
rs1128617	IGSF1	IGSF1	2323	0.582259336305039	coding-synon
rs7500355		IRF8	120889	0.582205333118793
rs6834951		RWDD4A	53203	0.582177297184168
rs2432678	MGC34824	CYP1B1	94799	0.582163334092967	unknown
rs6100474		PHACTR3	87006	0.582152840825392
rs7186143	CDH13	HSBP1	570975	0.582148413138976	intron
rs17160621		KIAA1549	13112	0.582138641521115
rs1897449		GSDMC	276231	0.582097063945893
rs8911	MREG	PECR	95384	0.58204909344368	untranslated-3
rs7623720	WWTR1	TM4SF4	59367	0.582037227070825	intron
rs10163091		NR2F2	145450	0.581993108759075
rs177961		ADCYAP1R1	113683	0.581983920167975
rs3184121		MUC13	33153	0.58193211936122
rs12611091	BRSK1	HSPBP1	8578	0.58193211936122	intron
rs4864218		PABPC4L	281971	0.58192515391192
rs7862670		JMJD2C	75357	0.58192515391192
rs2200287	TNFSF11	C13orf30	187090	0.58192515391192	intron
rs5758351	TOB2	PHF5A	18317	0.581878746343553	intron
rs2712676		FSTL5	250143	0.581869498726723
rs6627292	PNMA5	PNMA3	18943	0.581816681103731	unknown
rs2440213		UQCRB	32984	0.581815371820886
rs11759626		C6orf97	25607	0.581805975873318
rs209709		EPHA8	12190	0.58176275963551
rs4445565		IPMK	782947	0.581758640779852
rs2057022	RIMS1	KCNQ5	625346	0.581755355007994	intron
rs6935581		NOX3	377010	0.581747282725401
rs7579207	DPP10	DPP10	37879	0.581719632029545	intron
rs9924395	A2BP1	A2BP1	626354	0.581711648764423	intron
rs4401898		CYP7B1	68867	0.581702151353852
rs196990	IL1RAPL1	WDR42B	696837	0.581702151353852	intron
rs2254505		C21orf34	104743	0.5816753179177
rs1173179		ADAMTS16	336893	0.581647199005629
rs2542436		KCNK9	22187	0.581647199005629
rs7594816	NOL10	ATP6V1C2	83987	0.581593770071533	intron
rs2249878	NAV2	DBX1	39089	0.581593770071533	intron
rs818385		CDH11	248625	0.581593770071533
rs11696307	C20orf186	C20orf185	26826	0.581593770071533	missense
rs2740985	SYN3	TIMP3	134764	0.581593770071533	intron
rs1570304	bA16L21.2.1 LOC552891	GNG10	22687	0.581592517473333	intron
rs2315621		FSTL5	460980	0.581550122847515
rs16860738		IL28RA	18393	0.581541851042151
rs1513155		LSAMP	895258	0.581541851042151
rs506358	SLIT2	C4orf28	136174	0.581541851042151	intron
rs101271		KIF4B	39114	0.581541851042151
rs2166670	DYM	SMAD7	207829	0.581535188249704	intron
rs6082276		C20orf19	121507	0.581487435336762
rs11264329		EFNA1	5190	0.581479404973349		Montgomery et al. (2010)
rs2318872	CCDC46	CCDC46	60681	0.581479404973349	intron
rs6728193	SP100	SP100	25090	0.581425153874802	intron	Montgomery et al. (2010)
rs180791	EFNA5			0.581425153874802	intron
rs1418875		C4orf19	284691	0.581414107876272
rs10248323		WIPI2	31506	0.581381150920763
rs7448095		CTNND2	157186	0.581372421340368
rs2881039	FYN	FYN	7946	0.581372421340368	intron
rs1849328	CADM1	FAM55D	777947	0.581372421340368	intron
rs7498845		CBFA2T3	23126	0.581352067675846
rs2364906	SUCLG1			0.581342263304694	intron
rs1690635	GPR108	TRIP10	6946	0.581332385256884	intron
rs11890449	ATG16L1 FLJ00045	SAG	16907	0.58124166364512	intron
rs16904080		GSDMC	277631	0.581241038851855
rs184694		RYR3	280544	0.581203362848661
rs4943773		FOXO1	184485	0.581151325146276
rs12971478		ZIM2	82491	0.581151325146276
rs17056619		LAMA2	12271	0.581150937395875
rs11760331	CUTL1	SH2B2	87542	0.581144966412458	intron
rs7599230		CD28	46104	0.581089054552851
rs2664581	PI3	SEMG1	31151	0.581013523700473	missense
rs2240430	SMTN	SELM	8245	0.5809783285373	intron
rs724577	LCORL	NCAPG	146923	0.580930481009422	intron
rs7108037		KCNQ1	4823	0.580930481009422
rs4506906	UMOD	PDILT	13093	0.580871245543527	intron
rs1402760		RASGRF1	56319	0.580866372400757
rs1398976		HNRNPA3	428468	0.580859949270472
rs134697		MYO18B	57941	0.580812698002752
rs3858961		ARNT2	88977	0.580760541174582
rs7599564	THADA	ZFP36L2	55872	0.580709888451247	intron
rs716489		COG6	213052	0.580709888451247
rs2266991		PRAME	1256	0.580698446971647
rs2455807		ANKRD28	1298	0.580646232463016
rs10052189		GALNT10	15130	0.580643946058158
rs7752450	MTHFD1L	PLEKHG1	137152	0.580643946058158	intron
rs7941509	OR51A7	OR51G2	7082	0.580643946058158	coding-synon
rs295267	RCL1	AK3	95691	0.580627613618062	intron
rs754950	POLR1E	FBXO10	17774	0.580627613618062	intron
rs6885417	EGFLAM	EGFLAM	68645	0.580600965174757	intron
rs1122950		ZNF254	136494	0.580600965174757
rs961548		KIF4B	212217	0.580590971444566
rs1927936		TLR4	60204	0.580555449605943
rs2351667	FAM77D	GGH	649429	0.580539509561943	intron
rs1487329		CBLN2	542538	0.580522808030117
rs12650389		GRXCR1	99156	0.580480781104259
rs2869161	ZSCAN5	ZNF582	29994	0.580473279860005	unknown
rs2888889		CDK6	75677	0.580421775035654
rs12056925	NRG1	NRG1	17636	0.580385013757817	intron
rs923109	PFKFB2	C4BPB	18360	0.580379856982885	intron
rs499395	VWC2	ZPBP	146319	0.580369498626496	intron
rs1316273	ADARB2	C10orf109	175380	0.580369498626496	intron
rs1876763		WWOX	114637	0.580366481329785
rs4491709		TNP1	169974	0.580318730124576
rs6756097		SLC4A3	376671	0.580318730124576
rs7085769	USP6NL	CUGBP2	164989	0.580318730124576	intron
rs6128602		PHACTR3	91005	0.580318730124576
rs17074981		MCPH1	565676	0.580255570317468
rs2331224		RAMP3	63310	0.580252955193783
rs17578868	TMTC4	A2LD1	95578	0.580237473438535	intron
rs11676990		STK39	89786	0.580228973972174
rs11766638	TPK1	NOBOX	71384	0.580216376426373	intron
rs10848839	TSPAN9	PRMT8	211712	0.58018230684984	intron
rs12963467	FHOD3	MOCOS	135782	0.580169374896624	intron
rs7816624	PKHD1L1	ENY2	94181	0.580102452374719	intron	Stranger et al. (2007)
rs1822234		TMEM215	38103	0.580098202383334
rs17650493	FHOD3	MOCOS	139695	0.580088745432192	intron
rs1553325	SV2C	IQGAP2	227431	0.580076459363221	intron
rs9293675	SV2C	IQGAP2	224368	0.580076459363221	intron
rs16834591		CXCR4	387545	0.580030593447662
rs7530433		DDAH1	13374	0.579978196999874
rs894785	CTSH	MORF4L1	24794	0.579953483213707	intron
rs12039434	SLC45A1	RERE	13270	0.579927312277632	intron
rs7664	TAL1	PDZK1IP1	26246	0.579927312277632	untranslated-3
rs859627		FASLG	92934	0.579924953394743
rs6660223		C1orf127	67635	0.579887439661105
rs6417086		RBBP8	15265	0.579877925860342
rs12929701		CDH13	169311	0.579852668896814
rs17710897		WWOX	100118	0.5798452719913
rs11784655	TACC1	TACC1	7721	0.579831561184122	unknown
rs173090		DNAH5	10362	0.579830024478541
rs1023653		MITF	96678	0.579808487142966		Montgomery et al. (2010)
rs2230279	ST3GAL4	KIRREL3	16327	0.579808487142966	coding-synon
rs13080576		GRM7	696290	0.579803007197446
rs344051		TIPARP	51922	0.579713562134254
rs7242478		C18orf54	53353	0.579713562134254
rs3760219		NOL11	818	0.579708715928945
rs1568086				0.579659630797605
rs7665426		KIAA1712	84204	0.579657900078997
rs824600	GPR158	THNSL1	380561	0.579657900078997	intron
rs419017	SSBP2	ACOT12	262935	0.579525076305091	intron
rs7708757	COL23A1	AGXT2L2	118085	0.579525076305091	intron
rs7782538	SNX10	CBX3	148537	0.579496647000069	intron
rs11887539		XIRP2	182600	0.579486135102877
rs12700308	DNAH11	CDCA7L	87664	0.579486135102877	intron
rs11185946		KIF20B	210198	0.579486135102877
rs11875152	PTPRM	RAB12	415785	0.579486135102877	intron
rs835984	TSPAN18	TP53I11	18205	0.579474947774635	intron
rs7903318		ARHGAP12	100466	0.57946650029915
rs7487539	NTF3	NTF3	21178	0.579447707893128	intron
rs1519853		GSDMC	958919	0.579438124563958
rs9898519	TAOK1	LOC116236	47126	0.579438124563958	intron
rs228975	IL2RB	C1QTNF6	34004	0.579438124563958	intron
rs9294445	MDN1	LYRM2	54008	0.579416855834714	missense
rs562719		FJX1	43618	0.579414091282203
rs12153288		PRR16	517890	0.579381062758347
rs11259960	HOMER2	FAM103A1	66291	0.57936503890437	intron
rs1463918	TMEM64	NECAB1	26612	0.579357341341928	unknown
rs1361853	NRAP	HABP2	23917	0.579324424361295	intron
rs882430	PRDM16	ARHGEF16	112033	0.579314732686985	intron
rs4423292		SLC15A1	18542	0.579314732686985
rs929026		ISX	115504	0.579314732686985
rs1112035	SCD5	FLJ12993	112488	0.579301623404436	intron
rs7006552	CSMD1	MCPH1	1556385	0.579268633358742	intron
rs16901697	PDZD2	GOLPH3	172862	0.579265923757246	intron
rs2883136		COL12A1	316070	0.579265923757246
rs4941462	ENOX1	CCDC122	268466	0.579265923757246	intron
rs1367836		BRUNOL4	1788371	0.579265923757246
rs7077100	CBARA1	CCDC109A	145724	0.579247452402385	intron	Montgomery et al. (2010)
rs4461460		OR5H2	8122	0.579194814494568
rs8121827	RIN2	NAT5	53495	0.579194814494568	intron
rs3124602	NOTCH1	C9orf163	25972	0.579146866602073	intron
rs6727241		FBXO11	124218	0.579143695996997
rs3910446		TOX3	275075	0.579143695996997
rs11599914		GDF10	2414	0.579097160212578
rs9846559	FGF12	C3orf59	652027	0.579094083380681	intron
rs3102971	VIL2	SYTL3	12829	0.579094083380681	intron
rs2417335		GRIN3A	557559	0.579094083380681
rs2153962		PLCE1	13458	0.579094083380681
rs2722166		CEP97	3521	0.579074376728427
rs11637923	CHRNA7	OTUD7A	403233	0.579045963269438	intron
rs7120414		MRVI1	16418	0.579023047789252
rs2286196	PARP12	TBXAS1	7012	0.578973028227775	coding-synon
rs11127721		GBE1	403074	0.578922606584093
rs7017704		MSR1	367182	0.578922606584093
rs2017946	PTPRM	RAB12	250571	0.578922606584093	intron
rs2692472		ETV1	362947	0.578917326669095
rs11888488	ATP6V1C2	NOL10	41473	0.578916352435819	intron
rs4430963		TSN	94765	0.578873686005094
rs4972538	ZAK	ZAK	1724	0.578873686005094	intron
rs2641889	ARL6IP1	RPS15A	5655	0.578873686005094	intron
rs1767860		CD109	364287	0.578856496059121
rs1519667	DPP10	DPP10	306824	0.578826253163532	intron
rs7209801		SLC4A1	2381	0.578826253163532
rs11775096		PEBP4	3410	0.578813412358484
rs11840154		SLC15A1	2957	0.578802732603695
rs1924432	LOC728215	LIG4	572611	0.578791411385049	intron
rs540157		SEMA3E	29276	0.578751072824101
rs2468826		MRGPRX3	10661	0.578741534272708
rs1106098		FLRT2	699945	0.578714292189257
rs10434287				0.578653540081177
rs17279244		C10orf107	44720	0.578635517886366
rs826917		FZD10	79469	0.578631216231146
rs16865412		CLDN16	28720	0.578606792964871
rs4784126		CDH8	92624	0.578580756475645
rs7111645	DLG2	CCDC90B	616389	0.578550730017133	intron
rs2145270		BMP2	127059	0.578530218963585
rs564266	HNT	HNT	39785	0.578517693021143	intron
rs10467013		UTP20	26057	0.578517693021143
rs9864589	RARRES1	GFM1	20346	0.578514925770813	intron
rs12188286		FTMT	579173	0.578486544620906
rs2014193	DNAH11	CDCA7L	87980	0.578481186309018	intron
rs6480643	CCDC109A	OIT3	119164	0.578463270838004	intron	Montgomery et al. (2010)
rs2727751	FLJ23834	ATXN7L1	91570	0.578433645131158	intron
rs12937692	ASB16 C17orf65	TMUB2	7923	0.578433645131158	intron,untranslated-3
rs4662713		ERCC3	20762	0.578371392216656
rs1544153	TBX15	WARS2	136199	0.578309194994119	intron
rs278472		CNTN3	84931	0.578309194994119
rs17088413		NTRK2	251366	0.578309194994119
rs2841502		NTRK2	251845	0.578309194994119
rs13235582	EMID2	MYLC2PL	59725	0.578296873818528	intron
rs11168074	SH3TC2	SH3TC2	70407	0.57826085448373	unknown
rs7178679		IDH2	29556	0.57826085448373
[truncated: 1,480 more rows]
